# Supplementary material for: Prevalence and predictors of hypoglycemia in older outpatients with type 2 diabetes mellitus
Source: PLoS One. 2024 Aug 29;19(8):e0309618. doi: 10.1371/journal.pone.0309618 (PMC11361436; doi:10.1371/journal.pone.0309618)
Supplement: S1 File — (XLSX) [file pone.0309618.s001.xlsx]

## Sheet: Sheet1
ID	Age	BMI	Gender	Maritalstatus	Livingcondition	Residency	Educationallevel	JobStatus	MonthlyIncome	smoking	PhysicalActivities	Familyhistoryof	HTN	Dyslipidemia	CKD	HF	MI	stroke	COPD	leukemia	lymphoma	CTD	PUD	Cancer	liverdisease	Thyroiddysfunction	Asthma	Others	numberofcomorbiditiesexceptD	numberofcomorbidities	CCI	Hypoglycemiainprevious3month	frequencyofhypoglycemia	ValueHypoglycemia	Severity of hypoglycemia		frequencyofdrugs	monthsrefill	Reason1	Hospitaladmissions	Emergencydepartment	Reason2	Death	NumberofDMmeds	numberofchronicmedications	numberoftemprorarymeds	Metformin	Sulfonylurea	DDP4
1	66	2	0	0	0	0	0	NO	0	NO	NO	YES	YES	YES	NO	NO	YES	NO	NO	NO	NO	NO	NO	NO	NO	NO	NO	Gout	3	4	4	NO					2	YES		NO	NO		NO	2	9	2	1	1	0
2	62	2	0	0	0	0	0	YES	2	NO	YES	NO	YES	YES	YES	NO	NO	NO	NO	NO	NO	NO	NO	NO	NO	NO	NO	DVT	4	5	3	NO					2	YES		NO	NO		NO	3	6	2	0	1	0
3	63	0	1	0	0	0	0	NO	1	NO	YES	YES	NO	YES	NO	NO	NO	NO	NO	NO	NO	NO	NO	NO	NO	NO	NO	Osteoporosis	2	3	3	NO					1	YES		NO	NO		NO	1	6	2	1	0	0
4	60	0	1	0	0	0	0	NO	1	NO	YES	YES	NO	YES	NO	NO	NO	NO	NO	NO	NO	NO	NO	NO	NO	NO	NO		1	2	3	YES		48	3		3	YES		NO	NO		NO	3	4	0	0	0	0
5	73	1	0	0	0	0	0	NO	1	NO	YES	YES	YES	YES	NO	YES	NO	NO	NO	NO	NO	NO	NO	NO	NO	NO	NO		3	4	5	NO					3	YES		NO	NO		NO	2	7	0	1	1	0
6	69	2	0	0	0	0	1	NO	2	NO	NO	YES	YES	NO	YES	NO	NO	NO	NO	NO	NO	NO	NO	NO	NO	YES	NO	AF	4	5	3	YES		67	2		3	YES		NO	NO		NO	2	8	0	1	0	0
7	64	1	1	1	0	0	1	NO	2	NO	NO	NO	YES	YES	NO	NO	NO	NO	NO	NO	NO	NO	NO	NO	NO	YES	NO	IHD	4	5	3	NO					2	YES		NO	NO		NO	1	7	0	1	0	0
8	61	2	0	0	0	0	1	NO	1	NO	YES	YES	YES	NO	NO	NO	NO	NO	NO	NO	NO	NO	NO	NO	NO	NO	NO	IHD , BPH	2	3	3	NO					3	YES	HF exacerbation	YES	NO		NO	2	12	0	0	0	0
9	63	2	1	1	0	1	1	NO	2	NO	NO	NO	YES	YES	NO	NO	NO	NO	NO	NO	NO	NO	NO	NO	NO	NO	NO	Rheumatoid arthritis , IHD	4	5	3	NO					2	YES	MI	YES	NO		NO	2	9	1	1	0	0
10	68	0	0	0	0	0	1	NO	2	NO	YES	YES	YES	YES	NO	NO	YES	YES	NO	NO	NO	NO	NO	NO	NO	NO	NO	BPH	4	5	5	NO					2	YES	PCI	YES	NO		NO	1	6	0	1	0	0
11	68	2	1	0	0	0	1	NO	2	NO	NO	YES	YES	YES	NO	NO	NO	NO	NO	NO	NO	NO	NO	NO	NO	NO	YES	IHD	3	4	3	NO					3	YES	MRI	YES	NO		NO	1	3	0	1	0	0
12	68	2	1	1	0	0	0	NO	2	NO	YES	NO	YES	YES	NO	NO	NO	NO	NO	NO	NO	NO	NO	NO	NO	NO	NO		2	3	3	NO					3	YES	pneumonia	YES	YES		NO	0	10	0	0	0	0
13	81	0	1	1	0	1	1	NO	2	NO	NO	NO	YES	YES	NO	NO	NO	NO	NO	NO	NO	NO	NO	NO	NO	NO	NO		2	3	5	YES		50	3		3	YES		NO	NO		NO	3	6	0	1	1	0
14	81	2	1	1	0	1	1	NO	2	NO	NO	NO	YES	YES	YES	YES	NO	NO	NO	NO	NO	NO	NO	NO	NO	NO	YES	AF	6	7	6	NO					2	YES		NO	YES	edema	NO	1	6	0	0	0	0
15	65	1	0	0	0	0	0	NO	1	NO	NO	YES	YES	NO	NO	NO	NO	NO	NO	NO	NO	NO	NO	NO	NO	YES	NO	Thalassemia , Osteopenia	3	4	3	NO					2	YES		NO	NO		NO	3	8	0	1	1	0
16	72	1	0	0	0	0	0	NO	1	NO	YES	YES	YES	YES	NO	NO	NO	NO	NO	NO	NO	NO	NO	NO	NO	NO	NO	IHD	2	3	4	NO					2	YES		NO	NO		NO	4	6	0	1	1	0
17	67	2	0	0	0	1	1	NO	2	NO	NO	NO	YES	YES	NO	NO	NO	NO	NO	NO	NO	NO	NO	NO	NO	NO	NO	IHD	3	4	3	NO					2	YES		NO	NO		NO	1	6	0	1	0	0
18	64	2	1	0	0	0	0	NO	1	NO	NO	YES	YES	YES	NO	NO	NO	NO	NO	NO	NO	NO	NO	NO	NO	NO	NO	Neuropathy	3	4	3	NO					2	YES		NO	NO		NO	2	6	1	1	1	0
19	73	1	1	1	0	1	1	NO	2	NO	YES	YES	YES	NO	NO	NO	NO	NO	NO	NO	NO	NO	NO	NO	NO	NO	NO	IHD	1	2	4	NO					2	YES	Cathetarization	YES	NO		NO	1	9	0	1	0	0
20	75	2	1	1	0	0	1	NO	2	NO	YES	YES	NO	NO	NO	NO	NO	NO	NO	NO	NO	NO	NO	NO	NO	NO	NO		0	1	4	NO					2	YES		NO	YES	pulmonary edema	NO	2	7	0	1	1	0
21	65	2	1	1	0	0	0	NO	2	NO	NO	NO	YES	YES	NO	NO	NO	NO	NO	NO	NO	NO	NO	NO	NO	NO	YES	IHD, Gout	4	5	3	NO					3	YES	PCI	YES	NO		NO	1	10	0	1	0	0
22	72	1	1	0	0	0	0	NO	2	NO	NO	NO	YES	YES	NO	NO	NO	NO	NO	NO	NO	NO	NO	NO	NO	NO	NO		2	3	4	NO					3	YES		NO	NO		NO	4	11	1	1	1	0
23	65	1	0	0	0	0	0	NO	2	NO	NO	YES	YES	YES	NO	NO	NO	NO	NO	NO	NO	NO	NO	NO	NO	NO	NO	BPH	3	4	3	YES		50	3		3	YES		NO	NO		NO	2	5	0	0	0	0
24	62	1	1	0	0	1	1	NO	1	NO	NO	YES	YES	YES	NO	NO	NO	NO	NO	NO	NO	NO	NO	NO	NO	NO	NO	Tachycardia	3	4	3	NO					2	YES		NO	NO		NO	2	5	0	0	0	0
25	71	1	0	0	0	1	0	NO	1	NO	NO	YES	YES	YES	NO	NO	YES	NO	NO	NO	NO	NO	NO	NO	NO	NO	NO	BPH	3	4	5	NO					2	YES		NO	NO		NO	3	11	0	1	1	0
26	65	0	0	0	0	1	0	NO	1	NO	NO	YES	YES	NO	YES	NO	NO	NO	NO	NO	NO	NO	NO	NO	NO	NO	NO		2	3	5	YES		45	3		2	YES		NO	NO		NO	1	9	0	0	0	0
27	62	2	1	0	0	0	1	NO	2	NO	NO	YES	YES	NO	NO	NO	YES	NO	NO	NO	NO	NO	NO	NO	NO	NO	NO		1	2	4	NO					2	YES	UTI	YES	YES	UTI , COVID19	NO	3	9	0	1	1	0
28	85	2	0	0	0	1	1	NO	2	NO	NO	NO	YES	YES	YES	NO	YES	NO	NO	NO	NO	NO	NO	NO	NO	NO	NO	BPH, COVID19 , Gout	6	7	6	YES		60	2		2	YES		YES	NO		NO	2	11	1	1	0	0
29	71	0	0	0	0	1	0	NO	2	NO	NO	YES	YES	YES	NO	NO	NO	NO	NO	NO	NO	NO	NO	NO	NO	YES	NO	BPH	4	5	4	NO					2	YES		NO	NO		NO	2	2	0	1	1	0
30	65	0	1	1	1	0	0	NO	2	NO	YES	YES	YES	YES	NO	YES	NO	NO	NO	NO	NO	NO	NO	NO	NO	NO	NO	IBS, GERD, Elevated liver enzymes	6	7	4	YES		70	1		3	YES	Cholystectomy	YES	NO		NO	1	8	0	1	0	0
31	75	2	0	0	0	0	1	NO	2	NO	NO	YES	YES	NO	NO	NO	NO	NO	YES	NO	NO	NO	NO	NO	NO	NO	NO	low O2 sat	3	4	5	NO					2	YES		NO	NO		NO	2	6	0	1	1	0
32	70	2	0	0	0	0	0	NO	2	YES	NO	YES	YES	YES	YES	NO	YES	NO	YES	NO	NO	NO	NO	NO	NO	NO	NO		5	6	6	NO					2	YES	DKA	YES	NO		NO	2	12	0	1	0	0
33	70	1	1	1	0	1	1	NO	1	YES	NO	YES	YES	NO	YES	NO	NO	NO	NO	NO	NO	NO	NO	NO	NO	NO	NO	IBS	3	4	4	YES		50	3		2	YES		NO	NO		NO	2	5	0	1	1	0
34	63	2	0	0	0	0	0	NO	1	NO	YES	YES	YES	YES	NO	NO	NO	NO	NO	NO	NO	NO	NO	NO	NO	NO	NO		2	3	3	NO					2	YES		NO	NO		NO	2	7	0	1	0	0
35	60	2	1	0	1	0	1	NO	2	NO	NO	NO	YES	YES	NO	NO	NO	NO	NO	NO	NO	NO	NO	NO	NO	NO	YES		3	4	3	NO					2	YES		NO	YES	Flu	NO	1	4	3	1	0	0
36	60	2	1	0	0	1	1	YES	2	YES	NO	YES	YES	YES	NO	NO	YES	NO	YES	NO	NO	NO	NO	NO	NO	NO	NO		4	5	5	NO					3	YES	SOB	YES	YES	SOB	NO	3	10	0	1	1	0
37	72	1	0	0	0	1	1	NO	2	NO	NO	YES	YES	YES	NO	NO	NO	NO	NO	NO	NO	NO	NO	NO	NO	NO	NO		2	3	4	NO					2	YES		NO	NO		NO	3	7	0	1	1	0
38	75	2	1	0	0	0	1	NO	2	NO	NO	YES	YES	NO	NO	NO	NO	NO	NO	NO	NO	NO	NO	NO	NO	NO	NO	Gout, Shaking hands	3	4	4	NO					3	YES		NO	YES	epigastric pain	NO	2	9	0	1	1	0
39	71	2	1	0	0	0	0	NO	2	NO	NO	NO	YES	YES	NO	NO	NO	NO	NO	NO	NO	NO	YES	NO	NO	NO	NO	Tachycardia, Rheumatoid arthritis	5	6	5	YES		70	1		3	YES		NO	NO		NO	1	7	3	1	0	0
40	70	2	1	1	0	0	1	NO	2	NO	NO	NO	YES	YES	NO	NO	NO	NO	NO	NO	NO	NO	NO	NO	NO	NO	NO	Gout	3	4	4	NO					2	YES	Biopsy	YES	NO		NO	3	6	0	1	0	0
41	66	2	1	0	0	1	1	NO	2	NO	NO	NO	YES	YES	NO	NO	NO	NO	NO	NO	NO	NO	YES	NO	NO	NO	NO		3	4	4	NO					2	YES		NO	YES	Anemia , drowsiness	NO	1	6	2	0	0	0
42	62	1	0	0	0	1	0	YES	0	YES	YES	YES	NO	YES	NO	NO	YES	NO	NO	NO	NO	NO	NO	NO	NO	NO	NO	BPH	2	3	4	NO					2	YES	Hemorrhoids	YES	YES	Hemorrhoids	NO	1	8	0	1	0	0
43	64	1	0	0	0	1	1	YES	2	NO	YES	YES	YES	YES	YES	NO	YES	NO	NO	NO	NO	NO	NO	NO	NO	NO	NO	GOUT	5	6	4	NO					2	YES		NO	NO		NO	2	10	0	1	1	0
44	70	2	1	1	1	0	1	NO	2	NO	NO	NO	NO	YES	NO	NO	YES	NO	NO	NO	NO	NO	NO	NO	NO	YES	NO	Rheumatoid arthritis ,V Fib	4	5	5	NO					2	YES		NO	NO		NO	2	9	0	1	0	0
45	72	2	1	1	0	1	1	NO	2	NO	NO	NO	YES	YES	YES	NO	NO	NO	NO	NO	NO	NO	NO	NO	NO	NO	NO		3	4	4	NO					3	YES		NO	NO		NO	2	11	1	0	1	0
46	63	0	1	0	0	1	0	NO	1	NO	NO	YES	NO	NO	NO	NO	NO	NO	NO	NO	NO	NO	NO	NO	NO	NO	NO		0	1	3	YES		60	2		3	YES		NO	NO		NO	4	4	0	0	0	1
47	63	2	0	0	0	0	1	NO	2	YES	YES	YES	YES	YES	NO	NO	YES	NO	NO	NO	NO	NO	NO	NO	NO	NO	NO		3	4	4	NO					3	YES	periphral edema	YES	YES	periphral edema	NO	2	9	0	0	0	0
48	65	1	0	0	0	0	1	YES	2	NO	YES	YES	NO	YES	NO	NO	NO	NO	NO	NO	NO	NO	NO	NO	NO	NO	NO	IBS , BPH	1	2	3	NO					3	YES		NO	NO		NO	2	9	2	1	0	0
49	68	1	1	1	0	0	1	NO	2	NO	NO	YES	YES	YES	NO	NO	NO	NO	NO	NO	NO	NO	NO	NO	YES	NO	NO	Gout, Osteoporosis	3	4	4	YES		65	2		2	YES	Stroke	YES	YES	Stroke	NO	3	4	0	1	1	0
50	60	0	0	0	0	0	0	NO	2	YES	NO	NO	YES	YES	NO	NO	YES	YES	NO	NO	NO	NO	NO	NO	NO	NO	NO		4	5	5	NO					3	YES		NO	NO		NO	1	7	0	1	0	0
51	70	0	1	0	0	0	1	NO	2	NO	NO	YES	YES	NO	NO	NO	NO	NO	NO	NO	NO	NO	NO	NO	NO	NO	YES	Gout	2	3	4	YES		45	3		2	YES		NO	NO		NO	3	12	0	0	1	0
52	62	1	0	0	0	1	1	NO	2	NO	NO	NO	YES	NO	NO	NO	YES	NO	NO	NO	NO	NO	NO	NO	NO	NO	NO		2	3	4	NO					2	YES		NO	NO		NO	1	8	0	1	0	0
53	60	2	1	0	0	0	0	NO	2	NO	YES	YES	YES	YES	NO	NO	NO	NO	NO	NO	NO	NO	NO	NO	NO	NO	NO		2	3	3	YES		50	3		2	YES	IHD	YES	YES	chest pain	NO	2	8	3	1	0	0
54	67	1	0	0	0	1	0	NO	2	NO	YES	YES	YES	YES	NO	NO	NO	NO	NO	NO	NO	NO	NO	NO	NO	NO	NO	IHD	2	3	3	NO					3	YES	PCI	YES	YES	chest pain	NO	2	13	0	0	1	0
55	70	1	0	0	0	0	0	NO	2	NO	YES	NO	YES	YES	NO	NO	NO	NO	NO	NO	NO	NO	NO	NO	NO	NO	NO		2	3	4	NO					2	YES		NO	NO		NO	1	9	0	1	0	0
56	71	2	1	1	0	1	1	NO	2	NO	NO	NO	YES	YES	NO	NO	NO	NO	NO	NO	NO	NO	NO	NO	NO	NO	NO	Osteoporosis	2	3	4	NO					3	YES		NO	NO		NO	2	10	2	1	0	0
57	78	2	1	0	0	0	1	NO	2	NO	NO	YES	YES	YES	NO	NO	NO	NO	NO	NO	NO	NO	NO	YES	NO	NO	YES		3	4	6	NO					3	YES	pyelonephritis	YES	NO		NO	3	11	1	1	1	0
58	70	1	1	0	0	0	1	NO	1	NO	NO	NO	YES	YES	NO	NO	NO	NO	NO	NO	NO	NO	NO	NO	NO	NO	NO	IHD, Gout	4	5	4	NO					3	YES		NO	NO		NO	1	8	1	0	0	0
59	68	2	0	0	0	0	0	NO	2	NO	NO	NO	NO	YES	NO	NO	NO	NO	NO	NO	NO	NO	NO	YES	NO	NO	NO	BPH, Colonic tumer	3	4	5	YES		55	2		2	YES	colon cancer	YES	NO		NO	2	6	0	1	1	0
60	60	2	0	0	0	0	0	NO	1	NO	YES	YES	NO	YES	NO	NO	NO	NO	NO	NO	NO	NO	NO	NO	NO	NO	NO	IBS	2	3	3	YES		70	1		2	YES		NO	NO		NO	3	4	3	1	0	1
61	67	1	0	1	1	0	0	NO	2	NO	YES	YES	YES	YES	NO	NO	YES	NO	NO	NO	NO	NO	NO	NO	NO	NO	NO		3	4	4	NO					2	YES	ACS	YES	YES	elevated cardiac enzymes	NO	2	9	0	1	0	0
62	71	2	1	0	0	1	1	NO	2	NO	NO	YES	YES	NO	NO	NO	NO	NO	NO	NO	NO	NO	NO	NO	NO	NO	NO	Osteoporosis	2	3	4	NO					3	YES		NO	NO		NO	2	8	0	1	0	0
63	65	1	1	1	0	1	1	NO	2	NO	NO	YES	YES	YES	NO	YES	YES	NO	NO	NO	NO	NO	NO	NO	NO	YES	NO		5	6	5	NO					3	YES		NO	NO		NO	2	12	0	1	0	1
64	66	1	0	0	0	0	1	NO	2	YES	YES	YES	YES	NO	NO	NO	NO	NO	NO	NO	NO	NO	NO	NO	NO	NO	NO		1	2	3	NO					2	YES		NO	NO		NO	1	3	0	1	0	0
65	72	1	0	0	0	0	0	NO	2	NO	NO	YES	YES	YES	NO	NO	YES	YES	NO	NO	NO	NO	NO	NO	NO	NO	NO	BPH	4	5	6	NO					2	YES		NO	NO		NO	1	10	0	1	0	0
66	64	1	0	0	0	1	0	NO	1	NO	NO	YES	YES	YES	NO	NO	NO	NO	NO	NO	NO	NO	NO	NO	NO	NO	NO		2	3	3	NO					2	YES		NO	NO		NO	2	6	1	1	0	0
67	68	0	1	0	0	1	1	NO	2	NO	NO	YES	YES	NO	NO	NO	NO	NO	NO	NO	NO	NO	NO	NO	NO	NO	NO	Gout, Rheumatoid arthritis	3	4	3	NO					2	YES		NO	NO		NO	2	5	1	1	1	0
68	63	0	1	0	0	1	1	NO	2	NO	NO	YES	YES	YES	NO	NO	NO	NO	NO	NO	NO	NO	NO	NO	NO	NO	YES	Osteoporosis	2	3	3	YES		30	3		2	YES	hypoglycemia	YES	YES	hypoglycemia	NO	2	8	0	1	1	0
69	67	2	1	0	0	1	1	NO	1	NO	NO	YES	YES	NO	NO	NO	NO	NO	NO	NO	NO	NO	NO	YES	NO	NO	NO		1	2	5	NO					3	YES		NO	NO		NO	2	8	0	1	1	0
70	69	1	1	1	1	1	0	NO	2	NO	NO	YES	YES	YES	NO	NO	NO	NO	NO	NO	NO	NO	NO	NO	NO	NO	NO	IHD	2	3	3	NO					2	YES	ACS	YES	NO		NO	2	10	0	1	1	0
71	71	1	0	0	1	0	1	NO	2	YES	NO	NO	YES	YES	NO	NO	NO	NO	NO	NO	NO	NO	NO	NO	NO	NO	NO	Tachycardia, Gout, IHD , BPH	5	6	4	YES		60	2		1	YES		NO	NO		NO	1	11	0	1	0	0
72	75	0	0	0	0	0	0	NO	2	NO	YES	NO	NO	NO	NO	NO	NO	NO	NO	NO	NO	NO	NO	NO	NO	YES	NO		0	1	4	NO					3	YES		NO	NO		NO	3	5	1	1	1	0
73	65	1	1	0	0	1	1	NO	1	NO	NO	YES	YES	YES	NO	NO	NO	NO	NO	NO	NO	NO	NO	NO	NO	NO	NO	Heart anomaly, DVT	4	5	3	NO					2	YES		NO	NO		NO	2	3	0	1	0	0
74	67	1	1	0	0	0	0	NO	1	NO	NO	YES	YES	YES	NO	NO	NO	NO	YES	NO	NO	NO	NO	NO	NO	YES	NO		3	4	4	NO					2	YES	Asthma exacerbaton	YES	NO		NO	2	7	2	0	1	0
75	88	1	0	0	0	1	1	NO	2	NO	YES	YES	YES	NO	NO	NO	NO	NO	NO	NO	NO	NO	YES	NO	NO	NO	NO		2	3	6	NO					2	YES		NO	NO		NO	1	4	0	1	0	0
76	69	1	0	0	0	0	0	NO	0	NO	YES	YES	NO	YES	NO	NO	NO	NO	NO	NO	NO	NO	NO	NO	NO	NO	NO	IHD	2	3	3	NO					3	YES		NO	NO		NO	2	7	0	1	0	0
77	60	2	1	0	0	0	0	NO	1	NO	NO	YES	YES	NO	NO	NO	NO	NO	NO	NO	NO	NO	NO	NO	NO	NO	NO		2	3	3	NO					2	YES		NO	NO		NO	3	7	0	1	0	1
78	80	1	1	1	0	0	1	NO	1	NO	NO	NO	YES	NO	NO	NO	NO	NO	NO	NO	NO	NO	NO	NO	NO	YES	NO	Neuropathy, Osteoarthritis, Parkinson	5	6	5	NO					3	YES		NO	NO		NO	2	10	1	1	1	0
79	85	1	1	1	0	1	1	NO	2	YES	NO	YES	YES	YES	NO	NO	NO	YES	NO	NO	NO	NO	NO	NO	NO	NO	NO	Rheumatoid arthritis	4	5	6	NO					3	YES		NO	NO		NO	3	12	0	0	1	0
80	72	0	1	1	0	1	1	NO	1	NO	NO	NO	YES	NO	NO	NO	NO	NO	NO	NO	NO	NO	NO	NO	NO	NO	NO	kidney stones	2	3	4	NO					3	YES		NO	NO		NO	2	3	0	1	1	0
81	63	0	1	1	0	1	1	NO	2	NO	NO	NO	NO	NO	NO	NO	NO	NO	NO	NO	NO	NO	NO	YES	NO	NO	NO		1	2	5	YES		50	3		2	YES		NO	NO		NO	2	8	0	1	0	0
82	64	1	1	0	0	0	0	NO	1	NO	YES	NO	NO	YES	NO	NO	NO	NO	NO	NO	NO	NO	NO	NO	YES	NO	NO		2	3	4	YES		50	3		3	YES		NO	NO		NO	4	7	0	1	1	1
83	63	2	1	0	0	0	1	NO	2	NO	NO	YES	YES	YES	NO	NO	NO	NO	NO	NO	NO	NO	NO	NO	NO	YES	NO	Osteoporosis	4	5	3	NO					2	YES		NO	NO		NO	2	9	1	1	1	0
84	79	2	1	0	0	0	1	NO	1	YES	NO	YES	YES	YES	NO	NO	NO	NO	NO	NO	NO	NO	NO	NO	NO	YES	NO		3	4	4	NO					3	YES	pyelonephritis	YES	NO		NO	2	5	1	1	1	0
85	74	0	0	0	0	1	1	NO	2	NO	NO	NO	YES	NO	NO	NO	NO	NO	NO	NO	NO	NO	NO	NO	NO	NO	YES		1	2	4	NO					2	YES		NO	NO		NO	2	6	0	1	1	0
86	64	2	1	0	0	0	1	NO	2	NO	NO	YES	YES	YES	NO	NO	NO	NO	NO	NO	NO	NO	NO	NO	NO	NO	NO	Gout, IBS	4	5	3	YES		60	2		2	YES		NO	NO		NO	2	6	1	1	1	0
87	60	2	1	0	0	1	1	NO	1	NO	NO	YES	YES	YES	NO	NO	NO	NO	NO	NO	NO	NO	NO	NO	NO	NO	NO	Gout	3	4	3	YES		60	2		2	YES	Cathetarization	YES	NO		NO	3	10	0	1	1	0
88	60	0	0	0	0	1	1	NO	2	YES	NO	YES	YES	NO	NO	NO	NO	NO	NO	NO	NO	NO	NO	NO	YES	NO	NO		2	3	3	YES		30	3		2	YES		NO	NO		NO	1	4	0	1	0	0
89	60	1	1	0	0	1	1	NO	1	NO	YES	YES	YES	YES	NO	NO	NO	NO	NO	NO	NO	NO	NO	NO	NO	NO	NO		2	3	3	NO					2	YES		NO	NO		NO	4	7	0	1	1	1
90	61	0	0	0	0	1	1	NO	1	NO	YES	YES	NO	NO	NO	NO	NO	NO	NO	NO	NO	NO	NO	NO	NO	YES	NO		1	2	3	NO					3	YES		NO	NO		NO	2	6	0	1	1	0
91	61	1	0	0	0	0	0	NO	1	NO	YES	NO	YES	YES	NO	NO	NO	YES	NO	NO	NO	NO	NO	NO	NO	YES	NO	Gout , BPH	4	5	4	YES		60	2		2	YES		NO	NO		NO	1	7	1	0	0	0
92	60	2	1	0	0	1	0	NO	1	NO	YES	YES	YES	YES	NO	NO	NO	NO	NO	NO	NO	NO	NO	NO	NO	NO	NO		2	3	3	NO					2	YES		NO	NO		NO	2	5	0	1	0	1
93	66	0	0	0	0	0	0	NO	1	NO	YES	YES	YES	YES	NO	NO	NO	NO	NO	NO	NO	NO	NO	YES	NO	NO	NO		2	3	5	NO					3	YES	Chemo session	YES	NO		NO	1	4	0	0	0	0
94	70	2	1	1	0	1	1	NO	2	NO	NO	NO	NO	NO	NO	NO	NO	NO	NO	NO	NO	NO	NO	NO	NO	NO	NO	Tachycardia	1	2	4	NO					2	YES	surgery	YES	NO		NO	1	2	0	0	0	0
95	67	1	1	1	0	1	1	NO	2	NO	NO	YES	YES	YES	NO	NO	NO	NO	NO	NO	NO	NO	NO	NO	NO	NO	YES		3	4	3	NO					2	YES		NO	NO		NO	2	6	1	1	1	0
96	80	1	1	0	0	0	1	NO	2	NO	NO	YES	YES	YES	NO	NO	NO	NO	NO	NO	NO	NO	NO	NO	NO	NO	YES	Osteoporosis	3	4	5	NO					2	YES		NO	NO		NO	1	5	0	0	0	0
97	70	0	1	1	0	1	1	NO	2	NO	NO	YES	YES	YES	NO	NO	NO	NO	NO	NO	NO	NO	NO	NO	NO	NO	NO	IHD	3	4	4	YES		70	1		2	YES	pulmonary edema	NO	YES	HTN crises	NO	2	10	0	1	1	0
98	63	0	0	0	0	0	0	NO	0	YES	NO	YES	NO	YES	NO	NO	NO	NO	NO	NO	NO	NO	NO	NO	NO	NO	NO		2	3	3	NO					2	YES		NO	NO		NO	3	7	0	1	1	1
99	60	1	1	0	0	1	1	NO	2	NO	YES	NO	YES	NO	NO	NO	NO	NO	NO	NO	NO	NO	NO	NO	NO	YES	NO	O2 Saturation	3	4	3	NO					2	YES		NO	NO		NO	3	7	0	1	1	1
100	62	2	0	0	0	0	0	NO	1	NO	YES	YES	YES	NO	NO	NO	NO	NO	NO	NO	NO	NO	NO	NO	NO	NO	NO		1	2	3	NO					2	YES		NO	NO		NO	3	7	0	1	1	1
101	68	2	1	0	0	0	1	NO	2	NO	NO	YES	YES	YES	NO	NO	NO	NO	NO	NO	NO	NO	NO	NO	NO	NO	NO	Heart anomaly	3	4	3	NO					2	YES		NO	NO		NO	1	6	0	1	0	0
102	60	0	0	0	0	1	1	NO	2	NO	NO	NO	YES	YES	NO	NO	NO	NO	YES	NO	NO	NO	NO	NO	NO	NO	NO	Heart anomaly	4	5	4	NO					2	YES	PCI	YES	NO		NO	2	7	0	1	1	0
103	63	2	1	0	0	0	1	NO	0	NO	YES	NO	NO	YES	NO	NO	NO	NO	NO	NO	NO	NO	NO	NO	NO	NO	NO		1	2	3	YES		60	2		1	YES		NO	NO		NO	1	2	0	1	0	0
104	69	2	1	0	0	1	1	NO	1	NO	NO	YES	YES	NO	NO	NO	NO	NO	NO	NO	NO	NO	YES	NO	NO	NO	NO	Gout	3	4	4	NO					2	YES		NO	NO		NO	2	9	1	1	0	0
105	60	0	0	0	0	1	0	YES	1	NO	YES	YES	YES	YES	NO	NO	YES	NO	NO	NO	NO	NO	NO	NO	NO	NO	NO		3	4	4	YES		70	1		2	YES	CABG	YES	NO		NO	1	10	0	0	1	0
106	68	2	1	1	1	0	1	NO	2	NO	NO	NO	YES	YES	NO	NO	NO	NO	NO	NO	NO	NO	NO	NO	NO	NO	NO	Rheumatoid arthritis	3	4	3	YES		70	1		1	YES		NO	NO		NO	1	7	1	1	0	0
107	71	2	1	1	1	0	0	NO	2	NO	NO	YES	YES	YES	NO	NO	NO	NO	NO	NO	NO	NO	NO	NO	NO	NO	NO		2	3	4	YES		35	3		3	YES		NO	NO		NO	1	6	2	1	0	0
108	60	1	1	1	0	0	1	NO	2	NO	NO	YES	YES	NO	NO	NO	NO	NO	NO	NO	NO	NO	NO	YES	NO	NO	NO	Tachycardia	3	4	5	NO					2	YES		NO	NO		NO	2	6	0	1	1	0
109	65	2	1	1	0	0	1	NO	2	NO	NO	NO	YES	YES	NO	NO	NO	YES	NO	NO	NO	NO	NO	NO	NO	NO	NO	Neuropathy	4	5	4	YES		70	1		2	YES	Diabetic foot infection	YES	NO		NO	2	7	0	1	1	0
110	65	0	0	0	0	0	1	NO	2	NO	NO	NO	YES	YES	NO	NO	YES	NO	NO	NO	NO	NO	NO	NO	NO	NO	NO		3	4	4	NO					2	YES		NO	NO		NO	1	6	0	1	0	0
111	63	2	0	0	0	0	0	NO	2	YES	NO	YES	YES	YES	NO	NO	YES	NO	NO	NO	NO	NO	NO	NO	NO	NO	NO		3	4	4	YES		56	2		3	YES	ACS	YES	NO		NO	2	4	0	1	1	0
112	74	1	0	0	0	1	1	NO	2	NO	NO	YES	YES	YES	NO	NO	NO	NO	NO	NO	NO	NO	NO	NO	NO	NO	NO		2	3	4	NO					1	YES		NO	NO		NO	2	6	0	1	1	0
113	60	1	1	0	0	1	0	NO	2	NO	NO	YES	YES	YES	NO	NO	NO	NO	NO	NO	NO	NO	NO	NO	NO	NO	NO	IHD	3	4	3	NO					3	YES		NO	NO		NO	3	7	0	1	1	0
114	65	1	0	0	0	1	0	NO	2	YES	NO	YES	YES	YES	NO	NO	NO	NO	NO	NO	NO	NO	NO	NO	NO	NO	NO	IHD , BPH	3	4	3	NO					2	YES	Cathetarization	YES	NO		NO	2	11	0	1	1	0
115	64	2	0	0	0	0	0	NO	1	NO	YES	NO	YES	YES	NO	NO	NO	NO	NO	NO	NO	NO	NO	NO	NO	NO	NO	IHD	3	4	3	NO					2	YES	Urolothiasis	YES	NO		NO	2	6	0	1	1	0
116	60	1	1	1	1	1	1	NO	2	YES	NO	YES	YES	YES	NO	NO	NO	NO	NO	NO	NO	NO	NO	NO	NO	NO	NO	IHD, Osteoporosis , COVID19	5	6	3	YES		50	3		2	YES		NO	YES	COVID19	NO	3	8	0	1	0	0
117	63	1	0	0	0	0	0	NO	1	YES	NO	NO	YES	NO	NO	NO	NO	NO	NO	NO	NO	NO	NO	NO	NO	NO	NO		1	2	3	NO					1	YES		NO	NO		NO	2	7	0	1	1	0
118	75	1	0	0	0	1	0	NO	1	NO	YES	NO	YES	YES	NO	NO	NO	NO	NO	NO	NO	NO	NO	NO	NO	NO	NO		2	3	6	NO					2	YES		NO	NO		NO	2	9	0	1	1	0
119	63	2	1	1	1	0	1	NO	2	NO	NO	YES	YES	YES	NO	NO	NO	NO	NO	NO	NO	NO	NO	NO	NO	YES	NO	Gout	3	4	3	NO					2	YES		NO	NO		NO	1	5	0	1	0	0
120	68	2	1	1	1	0	1	NO	2	NO	NO	YES	YES	YES	NO	NO	NO	NO	NO	NO	NO	NO	NO	NO	NO	NO	NO	Osteoporosis, Rheumatoid arthritis	4	5	3	NO					3	YES		NO	NO		NO	3	7	0	1	1	0
121	78	0	1	0	0	1	1	NO	1	NO	NO	NO	YES	NO	NO	NO	NO	YES	NO	NO	NO	NO	NO	NO	NO	NO	NO	Rheumatoid arthritis	3	4	6	NO					2	YES	Septic shock	YES	NO		YES	1	10	0	1	0	0
122	73	0	1	0	0	0	1	NO	1	NO	NO	NO	YES	NO	NO	NO	NO	NO	NO	NO	NO	NO	NO	NO	NO	NO	YES		2	3	4	NO					2	YES	Asthma exacerbaton	YES	NO		NO	2	8	0	0	0	0
123	67	1	0	0	0	1	0	NO	2	NO	NO	YES	YES	YES	YES	NO	NO	NO	NO	NO	NO	NO	NO	NO	NO	NO	YES		3	4	3	YES		50	3		2	YES	pyelonephritis	YES	NO		NO	1	12	0	0	0	0
124	80	2	1	1	0	1	1	NO	2	NO	NO	YES	YES	NO	NO	NO	NO	NO	NO	NO	NO	NO	NO	NO	YES	NO	NO	Lung fibrosis	3	4	6	NO					2	YES	pulmonary fibrosis	YES	NO		NO	1	4	0	1	0	0
125	65	2	1	1	0	0	0	NO	2	NO	NO	NO	YES	NO	NO	NO	NO	NO	NO	NO	NO	NO	NO	NO	NO	NO	NO	Rheumatoid arthritis , IBS	3	4	3	NO					2	YES		NO	NO		NO	2	4	0	1	0	0
126	88	2	1	1	0	1	1	NO	2	NO	NO	YES	YES	NO	NO	NO	NO	NO	NO	NO	NO	NO	NO	NO	NO	NO	NO	Osteoporosis	2	3	5	NO					3	YES	pulmonary edema	YES	NO		NO	2	8	0	0	0	0
127	63	1	0	0	0	1	1	NO	2	NO	NO	YES	YES	YES	NO	NO	YES	NO	NO	NO	NO	NO	NO	NO	NO	NO	NO	Low O2 Saturation, Liver tumor	5	6	4	NO					2	YES	ACS	YES	NO		NO	2	12	0	1	0	0
128	68	1	0	0	0	0	0	NO	1	NO	NO	YES	YES	YES	NO	NO	YES	NO	NO	NO	NO	NO	NO	YES	NO	NO	NO	BPH	5	6	6	NO					2	YES		NO	NO		NO	2	10	1	1	0	0
129	61	2	0	0	0	0	0	NO	2	YES	YES	NO	YES	YES	NO	NO	NO	NO	NO	NO	NO	NO	NO	NO	NO	NO	NO		2	3	3	NO					3	YES		NO	YES	Allergy	NO	1	6	0	0	0	0
130	78	2	0	0	0	0	1	NO	2	NO	NO	NO	YES	NO	NO	NO	NO	NO	NO	NO	NO	NO	NO	NO	NO	NO	NO		1	2	4	YES					3	YES	persistentn N&V , elevated Scr	YES	NO		NO	1	4	0	0	1	0
131	65	0	1	1	0	0	1	NO	2	NO	NO	YES	NO	YES	NO	NO	NO	NO	NO	NO	NO	NO	NO	NO	NO	NO	NO		1	2	3	NO					3	YES		NO	NO		NO	3	3	0	1	1	0
132	76	2	0	0	0	1	1	NO	2	NO	NO	YES	YES	NO	NO	NO	NO	NO	NO	NO	NO	NO	NO	NO	NO	NO	NO	BPH	2	3	4	YES		50	3		2	YES		NO	NO		NO	1	7	0	0	0	0
133	72	2	1	0	0	1	1	NO	2	NO	NO	YES	YES	YES	NO	NO	NO	NO	NO	NO	NO	NO	NO	NO	NO	NO	NO	IHD, PARKINSON , ALZHIMERS	5	6	4	NO					3	YES	Low o2 saturation	YES	NO		NO	2	8	0	1	1	0
134	67	1	0	0	0	0	0	NO	1	YES	NO	NO	YES	YES	NO	NO	NO	NO	NO	NO	NO	NO	NO	NO	NO	NO	NO	IHD	3	4	3	NO					2	YES		NO	NO		NO	1	6	0	1	0	0
135	60	2	0	0	0	0	1	NO	2	NO	NO	YES	NO	YES	YES	NO	YES	NO	NO	NO	NO	NO	NO	NO	NO	NO	NO	Ischemia	4	5	4	NO					2	YES		NO	NO		NO	1	6	0	0	0	0
136	69	1	1	0	0	1	0	NO	2	NO	NO	YES	YES	YES	NO	YES	NO	NO	NO	NO	NO	NO	NO	NO	NO	YES	NO	Cardiomegaly, Osteoporosis, Gout	6	7	4	NO					3	YES		NO	NO		NO	1	11	0	1	0	0
137	76	1	0	0	0	0	0	NO	0	NO	NO	YES	YES	NO	NO	NO	NO	NO	NO	NO	NO	NO	NO	NO	NO	NO	NO		1	2	4	NO					3	YES		NO	NO		NO	2	7	0	1	0	0
138	79	2	1	1	0	1	1	NO	2	NO	NO	YES	YES	YES	NO	NO	NO	NO	NO	NO	NO	NO	NO	NO	NO	YES	NO	Osteoporosis	4	5	4	NO					2	YES	Low o2 saturation	YES	NO		NO	2	10	0	1	0	0
139	63	1	1	0	0	1	0	NO	1	NO	YES	YES	YES	YES	NO	NO	NO	NO	NO	NO	NO	NO	NO	NO	NO	YES	NO		3	4	3	NO					3	YES		NO	NO		NO	4	5	0	1	1	0
140	63	2	1	1	1	0	0	NO	2	NO	NO	NO	YES	YES	NO	NO	NO	NO	NO	NO	NO	NO	NO	NO	NO	NO	NO	IHD, Tachycardia	4	5	3	NO					2	YES		NO	NO		NO	1	9	3	1	0	0
141	61	2	1	0	0	1	1	NO	1	NO	NO	YES	YES	YES	NO	YES	NO	NO	NO	NO	NO	NO	YES	NO	NO	NO	NO		4	5	5	NO					2	YES		NO	NO		NO	3	9	0	1	1	0
142	79	1	0	0	0	0	0	NO	2	NO	NO	YES	YES	YES	NO	NO	NO	NO	NO	NO	NO	NO	NO	NO	NO	NO	NO	IHD	3	4	4	NO					2	YES	Bronchitis	YES	NO		NO	2	7	0	0	1	0
143	68	1	0	0	0	0	1	NO	2	YES	YES	YES	YES	YES	NO	NO	NO	NO	NO	NO	NO	NO	NO	NO	NO	NO	NO	DVT	3	4	3	NO					3	YES	Cathetarization	YES	NO		NO	2	7	1	1	1	0
144	63	2	1	0	0	0	1	NO	2	NO	NO	YES	YES	YES	NO	NO	NO	NO	NO	NO	NO	NO	NO	NO	NO	NO	NO	IHD	3	4	3	NO					2	YES		NO	NO		NO	3	12	0	1	0	0
145	77	2	0	0	0	0	1	NO	2	NO	NO	NO	YES	YES	NO	YES	NO	NO	NO	NO	NO	NO	NO	NO	NO	NO	NO	Rheumatoid arthritis	4	5	5	NO					3	YES		NO	NO		NO	2	7	0	1	1	0
146	65	1	0	0	0	0	1	NO	2	NO	NO	YES	YES	YES	NO	NO	NO	NO	NO	NO	NO	NO	NO	NO	NO	NO	NO	Cardiomegaly	3	4	3	NO					2	YES		NO	NO		NO	2	10	0	0	0	0
147	65	2	1	0	0	0	1	NO	2	NO	NO	YES	YES	YES	NO	NO	NO	NO	NO	NO	NO	NO	NO	NO	NO	YES	NO	IHD , GOUT	3	4	3	NO					2	YES		NO	NO		NO	2	11	1	1	1	0
148	76	1	1	0	0	0	0	NO	1	YES	YES	NO	YES	YES	NO	NO	NO	NO	NO	NO	NO	NO	NO	NO	NO	NO	NO	IHD	3	4	4	YES		60	2		2	YES		NO	YES	SOB	NO	2	5	0	1	0	0
149	74	0	0	0	0	0	1	NO	2	YES	NO	YES	NO	YES	NO	NO	NO	NO	NO	NO	NO	NO	NO	NO	NO	NO	NO	IHD, IBS , BPH	3	4	4	NO					2	YES	pyelonephritis	YES	NO		NO	2	5	0	1	0	0
150	74	1	0	0	0	0	0	NO	2	NO	NO	NO	YES	YES	NO	NO	NO	NO	NO	NO	NO	NO	NO	NO	NO	NO	NO	BPH , urinary incontinence	3	4	4	NO					2	YES		NO	NO		NO	2	6	0	1	1	0
151	63	2	1	0	0	1	1	NO	2	NO	YES	YES	YES	YES	NO	NO	NO	NO	NO	NO	NO	NO	NO	NO	NO	NO	NO		2	3	3	YES		65	2		3	YES		NO	NO		NO	3	9	2	1	0	0
152	61	2	1	0	0	1	1	NO	2	NO	NO	YES	YES	YES	NO	NO	NO	NO	NO	NO	NO	NO	NO	NO	NO	NO	YES	Gout, Osteoporosis, IHD	6	7	3	NO					2	YES		NO	NO	0	NO	2	7	1	0	0	1
153	60	0	0	0	0	1	1	NO	2	NO	NO	YES	YES	NO	NO	NO	NO	NO	NO	NO	NO	NO	NO	NO	NO	NO	NO	IHD	1	2	3	NO					2	YES		NO	NO		NO	3	7	0	1	0	0
154	65	1	1	0	0	0	0	NO	1	NO	NO	NO	YES	YES	NO	NO	NO	NO	NO	NO	NO	NO	NO	NO	NO	NO	NO		2	3	3	NO					3	YES		NO	NO		NO	2	6	1	1	1	0
155	69	2	0	1	1	1	0	NO	1	YES	NO	YES	YES	YES	NO	NO	NO	NO	NO	NO	NO	NO	NO	NO	NO	NO	NO	IHD , BPH	3	4	3	YES		40	3		2	YES		NO	NO		NO	1	9	0	0	0	0
156	68	2	1	1	1	1	1	NO	2	NO	NO	NO	YES	YES	NO	NO	NO	NO	NO	NO	NO	NO	NO	NO	NO	NO	NO	Rheumatoid arthritis	2	3	3	NO					2	YES		NO	NO		NO	2	11	0	1	1	0
157	60	2	1	1	1	0	1	NO	2	NO	NO	YES	YES	NO	NO	NO	NO	NO	NO	NO	NO	NO	NO	NO	NO	NO	NO	Osteoporosis	2	3	3	NO					2	YES		NO	NO		NO	2	7	3	1	0	0
158	68	0	1	1	1	1	1	NO	2	NO	NO	YES	NO	NO	NO	NO	NO	NO	NO	NO	NO	NO	NO	YES	NO	NO	NO		1	2	5	NO					3	YES		NO	NO		NO	3	10	0	1	0	0
159	63	1	0	0	0	1	0	NO	0	YES	NO	YES	YES	YES	NO	NO	NO	NO	NO	NO	NO	NO	NO	NO	NO	NO	NO	BPH	2	3	3	NO					2	YES		NO	NO		NO	2	7	0	1	0	0
160	62	2	1	0	0		1	NO	0	NO	NO	YES	YES	YES	NO	NO	NO	NO	NO	NO	NO	NO	NO	NO	NO	NO	YES		3	4	3	NO					2	YES		NO	NO		NO	2	6	0	1	1	0
161	68	2	1	1	0	1	1	NO	2	NO	NO	NO	YES	NO	NO	NO	NO	NO	NO	NO	NO	NO	NO	NO	NO	NO	NO	IHD	2	3	3	NO					3	YES		NO	NO		NO	4	7	0	1	1	0
162	82	0	1	1	1	0	1	NO	2	NO	NO	NO	YES	NO	NO	NO	NO	NO	NO	NO	NO	NO	NO	NO	NO	NO	NO	Osteoporosis	2	3	5	NO					2	YES		NO	NO		NO	2	8	0	1	1	0
163	67	0	0	0	0	0	0	NO	0	NO	NO	NO	YES	NO	NO	NO	NO	NO	NO	NO	NO	NO	NO	NO	NO	NO	NO		1	2	3	NO					3	YES		NO	NO		NO	3	6	0	1	1	0
164	71	1	1	0	0	0	0	NO	2	NO	YES	YES	YES	NO	NO	NO	NO	NO	NO	NO	NO	NO	NO	NO	NO	NO	NO	IHD, OA	3	4	4	YES		60	2		3	YES		NO	NO		NO	2	10	0	0	3	0
165	73	2	1	0	0	0	1	NO	2	NO	NO	NO	YES	YES	NO	NO	NO	NO	NO	NO	NO	NO	NO	NO	NO	YES	NO	IBS	3	4	4	NO					2	YES	DKA	NO	NO		NO	2	8	1	1	3	0
166	60	2	1	1	0	0	1	NO	2	NO	NO	YES	YES	YES	NO	NO	YES	NO	NO	NO	NO	NO	NO	YES	NO	NO	NO	IHD	5	6	5	NO					3	YES		NO	NO		NO	2	10	0	1	0	0
167	64	1	0	0		0	0	YES	1	YES	NO	YES	YES	YES	NO	NO	NO	NO	NO	NO	NO	NO	NO	NO	NO	NO	NO	IHD	3	4	3	YES		70	1		3	YES		NO	NO		NO	2	10	0	1	0	0
168	64	0	0	0	0	0	1	NO	2	NO	YES	YES	YES	YES	NO	NO	NO	NO	NO	NO	NO	NO	NO	NO	NO	NO	NO	Neuropathy, IHD	4	5	3	NO					2	YES		NO	NO		NO	2	10	0	1	1	0
169	66	1	0	0	0	1	0	NO	1	YES	YES	YES	YES	YES	NO	NO	NO	NO	NO	NO	NO	NO	NO	NO	NO	NO	NO	IHD	3	4	3	NO					3	YES		NO	NO		NO	3	6	0	1	0	0
170	93	2	1	1	0	1	1	NO	2	YES	NO	NO	YES	YES	NO	NO	NO	NO	NO	NO	NO	NO	NO	NO	NO	NO	NO	Epilepsy	3	4	5	NO					3	YES		NO	NO		NO	3	10	0	1	1	0
171	63	2	1	0	0	0	0	NO	1	NO	NO	YES	YES	NO	NO	NO	NO	NO	NO	NO	NO	NO	NO	NO	NO	NO	NO		1	2	3	NO					3	YES		NO	NO		NO	2	9	0	1	0	0
172	60	2	1	0	0	0	1	NO	2	NO	NO	YES	YES	YES	NO	NO	NO	NO	NO	NO	NO	NO	NO	NO	NO	NO	NO	Tachycardia	3	4	3	NO					3	YES		NO	NO		NO	2	8	0	1	0	1
173	60	2	1	0	0	1	1	NO	2	NO	NO	YES	YES	YES	NO	NO	NO	NO	NO	NO	NO	NO	NO	NO	NO	NO	NO	IHD	3	4	3	NO					1	YES		NO	NO		NO	1	8	0	1	0	0
174	70	2	0	0	0	0	1	YES	1	YES	NO	NO	YES	YES	NO	NO	NO	NO	NO	NO	NO	NO	NO	NO	NO	NO	NO	IHD	3	4	4	NO					2	YES		NO	YES	SOB	NO	1	7	0	1	0	0
175	70	2	1	0	0	0	1	NO	1	NO	NO	YES	YES	YES	NO	NO	NO	NO	NO	NO	NO	NO	NO	NO	NO	NO	NO		2	3	4	NO					3	YES		NO	NO		NO	1	5	2	0	0	0
176	73	2	1	0	0	0	1	NO	2	NO	NO	YES	YES	NO	NO	NO	NO	NO	NO	NO	NO	NO	NO	YES	NO	NO	NO	IBS	3	4	6	NO					2	YES		NO	NO		NO	1	4	0	1	0	0
177	60	2	1	0	0	0	1	NO	1	NO	NO	YES	YES	YES	NO	NO	NO	NO	NO	NO	NO	NO	NO	NO	NO	YES	YES	Fatty liver	3	4	3	NO					3	YES		NO	NO		NO	3	10	0	1	0	0
178	67	2	1	0	0	0	1	NO	2	NO	YES	YES	YES	YES	NO	NO	NO	NO	NO	NO	NO	NO	NO	NO	NO	NO	NO		2	3	3	YES		50	3		2	YES	surgery	YES	NO		NO	2	9	0	1	1	0
179	61	2	1	0	0	0	1	NO	2	NO	NO	YES	YES	YES	NO	NO	NO	NO	NO	NO	NO	NO	NO	NO	NO	YES	YES	Gout	3	4	3	YES		70	1		2	YES		NO	NO		NO	2	11	0	1	0	1
180	74	1	0	0	0	0	1	NO	2	NO	YES	NO	YES	YES	NO	NO	NO	NO	NO	NO	NO	NO	NO	NO	NO	NO	YES	IHD	3	4	4	NO					2	YES	ACS	YES	YES	chest pain	NO	4	11	0	1	0	0
181	69	1	0	0	0	0	1	NO	2	YES	NO	NO	YES	NO	NO	NO	NO	NO	NO	NO	NO	NO	NO	NO	NO	NO	NO		1	2	3	NO					2	YES		NO	NO		NO	2	8	0	1	1	0
182	73	1	0	0	0	0	0	NO	1	NO	NO	NO	YES	YES	NO	NO	NO	NO	NO	NO	NO	NO	NO	NO	NO	NO	NO	Depression , BPH	3	4	4	NO					3	YES		NO	NO		NO	2	6	0	0	0	1
183	71	1	1	0	0	1	1	NO	2	NO	YES	NO	YES	YES	NO	NO	NO	NO	NO	NO	NO	NO	NO	NO	NO	NO	NO		2	3	4	NO					3	YES	DKA	YES	YES	hyperglycemia	NO	1	5	0	1	0	0
184	74	1	1	0	0	0	1	NO	2	NO	NO	NO	YES	NO	NO	NO	NO	NO	NO	NO	NO	NO	NO	NO	NO	NO	NO	IHD	2	3	4	NO					2	YES	ACS	YES	NO		NO	2	7	0	1	0	0
185	60	2	1	0	0	1	1	NO	2	NO	NO	YES	YES	YES	NO	NO	NO	NO	NO	NO	NO	NO	NO	NO	NO	NO	NO		2	3	3	YES		60	2		3	YES		NO	NO		NO	1	4	3	1	0	0
186	63	2	1	0	0	1	1	NO	2	NO	NO	NO	YES	YES	NO	NO	NO	NO	NO	NO	NO	NO	NO	NO	NO	NO	NO	IHD	3	4	3	NO					3	YES		NO	NO		NO	3	4	1	1	1	0
187	60	0	0	0	0	0	1	YES	2	YES	NO	NO	YES	NO	NO	NO	NO	NO	NO	NO	NO	NO	NO	NO	NO	NO	YES	BPH	2	3	3	NO					1	YES		NO	NO		NO	1	8	0	1	0	0
188	68	2	1	0	0	0	1	NO	2	NO	NO	YES	YES	YES	YES	YES	NO	NO	NO	NO	NO	NO	NO	NO	NO	YES	NO	Cardiomegaly, Gout	6	7	4	NO					2	YES		NO	NO		NO	2	7	0	1	0	1
189	73	2	0	0	0	0	0	NO	2	NO	NO	YES	YES	YES	NO	NO	NO	NO	NO	NO	NO	NO	NO	NO	NO	NO	NO	Epilepsy	3	4	4	NO					2	YES		NO	NO		NO	2	9	0	0	0	1
190	70	1	1	0	0	0	0	NO	2	NO	NO	YES	YES	NO	NO	NO	NO	NO	NO	NO	NO	NO	NO	YES	NO	NO	NO		2	3	6	NO					2	YES		NO	NO		NO	2	8	0	1	1	0
191	65	1	1	1	0	0	1	NO	2	NO	NO	YES	YES	YES	NO	NO	YES	NO	NO	NO	NO	NO	NO	NO	NO	NO	NO		3	4	4	NO					2	YES		NO	NO		NO	2	10	0	1	1	1
192	68	1	0	0	0	1	0	NO	1	NO	YES	NO	YES	YES	NO	NO	NO	NO	NO	NO	NO	NO	NO	NO	NO	NO	NO	IHD	3	4	3	NO					3	YES		NO	NO		NO	1	7	0	1	1	0
193	68	2	0	0	0	1	0	YES	0	NO	NO	YES	YES	YES	NO	NO	NO	NO	NO	NO	NO	NO	NO	NO	NO	NO	NO	IHD	3	4	3	NO					3	YES	Cathetarization	YES	NO		NO	1	7	0	1	0	0
194	74	1	1	1	0	0	1	NO	1	NO	YES	NO	YES	YES	NO	NO	NO	NO	NO	NO	NO	NO	NO	NO	NO	NO	NO	Osteoporosis	3	4	4	YES		70	1		2	YES		NO	NO		NO	2	7	1	1	1	1
195	72	1	0	0	0	0	0	NO	1	NO	NO	NO	YES	YES	NO	NO	NO	NO	NO	NO	NO	NO	NO	NO	NO	NO	NO		2	3	4	YES		37	3		3	YES		NO	NO		NO	4	9	0	1	0	1
196	65	2	1	1	0	1	1	NO	2	NO	NO	YES	YES	YES	NO	NO	NO	NO	NO	NO	NO	NO	NO	NO	YES	YES	NO	Osteoporosis, Cirrhosis	5	6	6	YES		65	2		3	YES		NO	NO		NO	3	8	1	1	1	1
197	65	2	1	1	0	0	1	NO	2	NO	NO	YES	NO	YES	NO	NO	NO	NO	NO	NO	NO	NO	NO	NO	NO	YES	NO		2	3	3	NO					3	YES		NO	NO		NO	1	5	0	0	0	1
198	64	2	1	0	0	1	0	NO	1	NO	NO	YES	YES	YES	NO	NO	NO	NO	NO	NO	NO	NO	NO	NO	NO	YES	NO		3	4	3	NO					2	YES		NO	NO		NO	3	4	1	1	1	1
199	63	0	1	0	0	1	1	NO	2	NO	YES	YES	NO	NO	NO	NO	NO	NO	NO	NO	NO	NO	NO	NO	NO	NO	NO		0	1	3	NO					2	YES	pulmonary edema	YES	NO		NO	2	5	0	0	1	1
200	64	1	0	0	0	0	1	NO	2	YES	NO	YES	YES	YES	NO	NO	YES	YES	NO	NO	NO	NO	NO	NO	NO	NO	NO	OA, BPH	6	7	5	YES		24	3		3	YES		NO	NO		NO	3	6	0	1	0	1
201	64	1	0	0	0	0	0	NO	1	YES	NO	YES	YES	YES	NO	NO	NO	NO	NO	NO	NO	NO	NO	NO	NO	NO	NO	IHD	3	4	3	YES		50	3		3	YES	pneumonia	YES	NO		NO	3	4	0	1	0	0
202	78	2	1	1	1	0	1	NO	2	NO	NO	NO	YES	YES	NO	NO	NO	NO	NO	NO	NO	NO	NO	NO	NO	NO	NO	Osteoporosis	3	4	4	NO					2	YES		NO	NO		NO	1	8	0	1	0	0
203	71	2	1	1	0	0	1	NO	2	NO	NO	NO	YES	YES	NO	YES	YES	NO	NO	NO	NO	NO	NO	NO	NO	NO	NO		4	5	6	NO					2	YES		NO	NO		NO	2	8	0	1	0	0
204	60	2	0	0	0	1	0	YES	1	YES	NO	NO	YES	YES	NO	NO	NO	YES	NO	NO	NO	NO	NO	NO	NO	NO	NO		3	4	4	NO					2	YES		NO	NO		NO	3	8	0	1	0	1
205	63	2	1	0	0	0	0	NO	1	NO	YES	YES	YES	YES	NO	NO	NO	NO	NO	NO	NO	NO	NO	NO	NO	NO	NO		2	3	3	YES		55	2		3	YES		NO	NO		NO	3	6	0	1	1	0
206	78	2	1	1	0	0	1	NO	2	NO	NO	NO	YES	YES	NO	YES	NO	NO	NO	NO	NO	NO	NO	NO	NO	NO	NO	Gout, Osteoporosis	5	6	5	YES		70	1		2	YES		NO	NO		NO	2	10	0	1	0	0
207	61	2	1	1	1	0	1	NO	1	NO	YES	NO	YES	YES	NO	NO	YES	NO	NO	NO	NO	NO	NO	NO	NO	NO	NO		3	4	4	NO					3	YES		NO	NO		NO	3	10	0	1	1	0
208	60	2	0	0	0	0	1	NO	2	YES	YES	YES	YES	YES	NO	NO	YES	NO	NO	NO	NO	NO	NO	NO	NO	NO	NO	IHD	4	5	4	NO		50	3		2	YES	ACS	YES	NO		NO	2	8	0	1	1	0
209	64	1	0	1	1	0	1	NO	2	YES	YES	YES	YES	NO	NO	NO	YES	NO	NO	NO	NO	NO	NO	NO	NO	NO	YES	BPH	3	4	4	NO					2	YES		NO	NO		NO	2	12	0	1	1	0
210	66	2	1	0	0	0	1	NO	1	YES	NO	NO	NO	NO	NO	NO	NO	NO	NO	NO	NO	NO	NO	YES	NO	NO	NO		1	2	5	NO					2	YES		NO	NO		NO	1	4	1	1	0	0
211	79	1	0	0	0	1	1	NO	2	NO	NO	YES	YES	YES	NO	NO	NO	NO	NO	NO	NO	NO	NO	NO	NO	NO	NO	Atrial fibrillation	3	4	4	YES		60	2		2	YES		NO	NO		NO	1	9	0	0	0	0
212	72	1	0	0	0	0	0	NO	1	NO	NO	NO	YES	YES	NO	NO	YES	NO	NO	NO	NO	NO	NO	NO	NO	NO	NO		3	4	5	NO					3	YES		NO	NO		NO	1	9	0	1	0	0
213	83	2	1	1	0	1	1	NO	2	NO	NO	NO	YES	YES	NO	NO	NO	NO	NO	NO	NO	NO	NO	YES	NO	NO	NO		3	4	7	NO					2	YES	upper endoscopy	YES	NO		NO	1	6	0	0	1	0
214	69	2	0	0	0	1	1	NO	2	NO	NO	NO	YES	YES	NO	NO	NO	NO	NO	NO	NO	NO	NO	NO	NO	NO	YES		3	4	3	NO					2	YES		NO	NO		NO	2	4	0	1	1	0
215	63	2	1	0	0	0	1	NO	2	NO	NO	YES	YES	NO	NO	NO	NO	NO	NO	NO	NO	NO	NO	NO	NO	YES	NO		2	3	3	YES		70	1		2	YES		NO	NO		NO	2	11	0	1	0	0
216	63	0	0	0	0	1	1	NO	2	NO	NO	YES	YES	YES	NO	NO	NO	NO	NO	NO	NO	NO	NO	NO	NO	NO	NO	IHD	3	4	3	YES		70	1		2	YES	PCI	YES	NO		NO	2	7	0	1	0	0
217	65	1	0	0	0	0	0	NO	2	NO	YES	NO	NO	NO	NO	NO	NO	NO	NO	NO	NO	NO	NO	NO	NO	NO			0	1	3	NO					2	YES		NO	NO		NO	1	1	0	1	0	0
218	61	0	0	0	0	0	0	YES	1	YES	YES	YES	YES	NO	NO	NO	NO	NO	NO	NO	NO	NO	NO	NO	NO	NO	NO		1	2	3	NO					2	YES		NO	NO		NO	2	2	0	1	0	0
219	67	1	0	0	0	1	1	NO	2	YES	NO	NO	NO	YES	NO	NO	NO	NO	NO	NO	NO	NO	NO	NO	NO	NO	NO	DVT	2	3	3	NO					2	YES		NO	NO		NO	2	6	0	1	0	0
220	62	1	1	0	0	0	1	NO	1	NO	NO	YES	YES	YES	NO	NO	NO	NO	NO	NO	NO	NO	NO	NO	NO	NO	NO		2	3	3	YES		60	2		2	YES		NO	NO		NO	1	3	0	0	0	0
221	77	1	1	1	0	1	1	NO	2	NO	NO	YES	YES	YES	NO	NO	NO	NO	NO	NO	NO	NO	NO	NO	NO	NO	NO	Osteoporosis , Gout, Alzheimer disease	5	6	4	YES		40	3		2	YES		NO	NO		NO	2	5	1	1	0	0
222	62	1	1	0	0	0	0	NO	1	NO	YES	YES	NO	NO	NO	NO	NO	NO	NO	NO	NO	NO	NO	YES	NO	NO	NO	Osteoporosis	2	3	5	NO					2	YES		NO	NO		NO	2	2	0	1	0	1
223	60	2	1	0	0	0	0	NO	1	NO	NO	YES	NO	NO	NO	NO	NO	NO	NO	NO	NO	NO	NO	NO	NO	NO	NO	GERD	1	2	3	NO					2	YES		NO	NO		NO	2	2	0	1	1	0
224	65	2	1	1	0	0	0	NO	1	NO	NO	YES	NO	YES	NO	NO	NO	NO	NO	NO	NO	NO	NO	NO	NO	NO	NO		1	2	3	YES		60	2		2	YES		NO	NO		NO	1	3	0	1	0	0
225	60	2	1	0	0	1	1	NO	2	NO	NO	NO	NO	NO	NO	NO	NO	NO	NO	NO	NO	NO	NO	NO	NO	YES	NO	Osteoporosis	1	2	3	NO					2	YES		NO	NO		NO	1	3	0	1	0	0
226	60	2	1	1	0	0	0	NO	2	NO	NO	YES	YES	YES	NO	NO	NO	NO	NO	NO	NO	NO	NO	NO	NO	YES	YES	Osteoporosis	5	6	3	YES		60	2		3	YES		NO	NO		NO	3	8	3	1	1	1
227	65	1	1	0	0	0	1	NO	2	NO	YES	NO	NO	YES	NO	NO	NO	NO	NO	NO	NO	NO	NO	NO	NO	NO	NO		1	2	3	NO					2	YES		NO	NO		NO	2	5	1	1	0	0
228	73	2	0	0	0	0	1	NO	2	YES	NO	NO	YES	YES	NO	NO	YES	YES	NO	NO	NO	NO	NO	NO	NO	NO	NO	Rheumatoid arthritis	5	6	6	NO					2	YES		NO	NO		NO	1	3	0	0	0	0
229	70	2	1	1	0	0	1	NO	2	NO	NO	NO	YES	YES	NO	NO	NO	NO	NO	NO	NO	NO	NO	NO	NO	NO	NO	Gout, Neuropathy, Tachycardia	5	6	4	NO					3	YES		NO	NO		NO	2	11	0	1	1	0
230	60	1	1	0		0	0	NO	1	NO	NO	YES	YES	NO	NO	NO	NO	NO	NO	NO	NO	NO	NO	NO	NO	NO	NO		1	2	5	NO					2	YES		NO	NO		NO	3	5	0	1	1	1
231	75	2	0	0	0	0	0	NO	0	YES	NO	YES	YES	YES	NO	NO	NO	NO	NO	NO	NO	NO	NO	NO	NO	NO	NO		2	3	4	NO					3	YES		NO	NO		NO	2	4	0	1	0	0
232	72	1	1	0	0	0	0	NO	2	NO	YES	YES	YES	YES	YES	NO	NO	NO	NO	NO	NO	NO	NO	NO	NO	NO	NO		3	4	4	NO					3	YES		NO	NO		NO	2	8	0	0	0	0
233	63	2	1	0	0	0	0	NO	1	NO	NO	NO	YES	YES	NO	NO	NO	NO	NO	NO	NO	NO	NO	NO	NO	NO	NO		2	3	3	NO					2	YES		NO	NO		NO	2	5	0	1	1	0
234	62	1	0	0	0	0	0	NO	1	NO	YES	YES	YES	YES	NO	NO	YES	NO	NO	NO	NO	NO	NO	NO	NO	NO	NO		3	4	4	NO					3	YES		NO	NO		NO	4	4	0	1	1	1
235	60	1	0	0	0	1	1	YES	2	NO	NO	YES	YES	NO	NO	NO	NO	NO	NO	NO	NO	NO	NO	NO	NO	NO	NO	IHD	2	3	3	NO					2	YES	ACS	YES	YES	chest pain	NO	2	11	0	1	0	0
236	70	2	0	0	0	1	0	NO	2	NO	NO	YES	YES	NO	NO	NO	NO	NO	NO	NO	NO	NO	NO	NO	NO	NO	NO		1	2	4	NO					2	YES		NO	NO		NO	1	6	0	0	0	0
237	64	1	0	0	0	0	1	NO	2	YES	YES	YES	YES	NO	YES	NO	NO	NO	NO	NO	NO	NO	NO	NO	NO	NO	NO		2	3	3	YES		54	2		2	YES		NO	NO		NO	2	7	0	1	0	0
238	66	2	1	0	0	1	1	NO	2	NO	NO	NO	YES	YES	NO	NO	NO	NO	NO	NO	NO	NO	NO	NO	NO	NO	NO		2	3	3	NO					2	YES		NO	NO		NO	1	5	0	0	0	0
239	62	2	0	0	0	0	1	NO	2	NO	YES	NO	YES	YES	NO	NO	NO	NO	NO	NO	NO	NO	NO	NO	NO	NO	NO	BPH	2	3	3	NO					2	YES		NO	NO		NO	4	12	0	1	1	0
240	82	1	0	0	0	0	1	NO	2	NO	NO	NO	NO	NO	NO	NO	NO	NO	NO	NO	NO	NO	NO	NO	NO	NO	NO		0	1	5	NO					2	YES		NO	NO		NO	2	4	0	1	1	0
241	61	2	1	0	0	1	1	NO	2	NO	NO	YES	YES	NO	YES	NO	NO	NO	NO	NO	NO	NO	NO	NO	NO	NO	NO	Fatty liver	3	4	3	YES		55	2		2	YES	hypoglycemia	YES	YES	hypoglycemia	NO	3	6	0	1	0	1
242	72	2	1	1	0	1	1	NO	2	NO	NO	YES	YES	YES	NO	NO	NO	NO	NO	NO	NO	NO	NO	NO	NO	NO	NO		2	3	4	YES					2	YES		NO	NO		NO	1	3	0	0	0	0
243	64	2	1	0	0	1	0	NO	1	NO	NO	NO	YES	YES	NO	NO	NO	NO	NO	NO	NO	NO	NO	NO	NO	NO	NO	OA	3	4	3	YES		54	2		2	YES		NO	NO		NO	1	5	0	1	0	0
244	64	2	0	0	0	0	0	YES	1	NO	NO	NO	YES	YES	YES	NO	NO	NO	NO	NO	NO	NO	NO	NO	NO	NO	NO	Tachycardia	4	5	3	NO					2	YES		NO	NO		NO	1	3	0	1	0	0
245	75	2	1	1	0	0	1	NO	2	NO	NO	YES	YES	YES	NO	YES	NO	NO	YES	NO	NO	NO	NO	NO	NO	NO	NO	Tachycardia	5	6	6	YES		70	1		3	YES		NO	NO		NO	3	5	0	1	0	0
246	64	2	1	0	0	0	1	NO	2	NO	NO	NO	YES	YES	NO	NO	NO	NO	NO	NO	NO	NO	NO	NO	NO	NO	NO	IHD	3	4	3	YES		60	2		2	YES	ACS	YES	NO		NO	1	5	0	1	0	0
247	60	2	1	0	0	1	0	NO	1	NO	YES	NO	YES	YES	NO	NO	NO	NO	NO	NO	NO	NO	NO	NO	NO	NO	NO		2	3	3	NO					2	YES		NO	NO		NO	3	7	0	1	0	0
248	63	1	1	0	0	1	1	YES	2	NO	YES	YES	YES	YES	NO	NO	NO	NO	NO	NO	NO	NO	NO	NO	NO	NO	NO	IHD	3	4	3	YES		60	2		3	YES		NO	NO		NO	3	8	0	1	1	1
249	62	1	0	0	0	0	0	NO	0	NO	YES	YES	NO	YES	NO	NO	NO	NO	NO	NO	NO	NO	NO	NO	NO	NO	NO		1	2	3	NO					3	YES		NO	NO		NO	2	4	0	1	1	0
250	72	2	1	0	0	0	1	NO	1	NO	NO	YES	YES	YES	YES	NO	NO	NO	NO	NO	NO	NO	NO	NO	NO	NO	NO	Osteoporosis	4	5	4	NO					3	YES	hypotension	YES	hypotension		NO	1	6	0	0	0	1
251	60	1	1	0	0	0	1	NO	0	NO	NO	YES	NO	YES	NO	NO	NO	NO	NO	NO	NO	NO	NO	NO	NO	NO	NO	IBS	2	3	3	NO					2	YES	PCI	YES	NO		NO	1	3	0	1	0	0
252	72	1	0	0	0	1	1	NO	2	NO	YES	YES	YES	YES	NO	NO	NO	NO	NO	NO	NO	NO	NO	NO	NO	NO	NO	Gout, Neuropathy	4	5	4	YES		55	2		2	YES		NO	YES	SOB	NO	2	7	1	1	1	0
253	64	2	1	0	0	1	1	NO	2	NO	NO	YES	YES	YES	NO	NO	NO	NO	NO	NO	NO	NO	NO	NO	NO	NO	NO	IHD	2	3	3	YES		55	2		2	YES		NO	YES	SOB	NO	3	8	0	1	0	1
254	62	1	0	0	0	0	1	NO	2	NO	NO	NO	YES	YES	NO	NO	NO	NO	NO	NO	NO	NO	NO	NO	NO	NO	NO		2	3	3	NO					2	YES		NO	NO		NO	1	7	0	1	0	0
255	74	2	1	0	0	1	1	NO	1	NO	NO	YES	YES	YES	NO	NO	NO	NO	NO	NO	NO	NO	NO	NO	NO	NO	NO	Gout, Osteoporosis	4	5	4	NO					3	YES		NO	NO		NO	2	5	0	1	0	1
256	78	2	0	0	0	1	0	NO	1	NO	NO	YES	YES	NO	NO	NO	NO	NO	NO	NO	NO	NO	NO	NO	NO	NO	NO	GOUT	2	3	4	NO					3	YES		NO	NO		NO	2	7	0	1	0	1
257	68	2	1	1	0	0	1	NO	2	NO	NO	YES	YES	NO	NO	NO	NO	NO	NO	NO	NO	NO	NO	NO	NO	NO	NO	DVT, Osteoporosis	3	4	3	YES					2	YES		NO	YES	Flu	NO	2	6	0	1	1	0
258	63	2	0	0	0	1	1	NO	2	YES	YES	YES	YES	YES	NO	NO	YES	NO	NO	NO	NO	NO	NO	NO	NO	NO	NO	IHD	4	5	6	YES		55	2		2	YES		NO	NO		NO	4	10	0	1	1	1
259	67	2	1	0	0	0	1	NO	2	NO	YES	NO	YES	NO	NO	NO	NO	NO	NO	NO	NO	NO	NO	NO	NO	NO	NO	Osteoporosis	2	3	3	YES		40	3		2	YES		NO	NO		NO	2	6	0	1	0	0
260	60	0	1	1	0	1	1	NO	2	NO	NO	YES	YES	NO	YES	NO	NO	NO	NO	NO	NO	NO	NO	NO	NO	NO	NO		2	3	3	NO					2	YES		NO	NO		NO	1	5	0	1	0	0
261	76	1	0	0	0	1	0	NO	2	NO	NO	NO	YES	NO	NO	NO	NO	NO	NO	NO	NO	NO	NO	YES	NO	NO	NO	BPH	2	3	6	NO					2	YES		NO	YES	Fatigue	NO	2	7	0	1	1	0
262	73	0	0	0	0	0	1	NO	1	YES	NO	YES	NO	NO	NO	NO	NO	NO	NO	NO	NO	NO	NO	NO	YES	NO	NO	cirrhosis	1	2	7	NO					1	YES	liver cirrhosis, portal hypertension	YES	NO		NO	1	4	0	1	0	0
263	62	2	1	0	0	0	1	NO	1	NO	YES	YES	NO	YES	NO	NO	NO	NO	NO	NO	NO	NO	NO	NO	NO	NO	NO		1	2	3	NO					3	YES		NO	NO		NO	1	1	0	1	0	0
264	75	1	1	1	0	1	1	NO	2	NO	NO	NO	YES	NO	NO	NO	NO	NO	NO	NO	NO	NO	NO	YES	NO	NO	NO	erectile dysfunction	2	3	6	YES		50	3		2	YES	colon cancer	YES	YES	diarrhea	NO	2	5	0	1	1	0
265	64	2	0	0	0	1	1	NO	2	NO	NO	YES	YES	NO	NO	NO	NO	NO	NO	NO	NO	NO	NO	NO	NO	NO	NO		1	2	3	YES		70	1		2	YES		NO	NO		NO	2	2	0	1	0	0
266	61	0	1	1	1	0	0	NO	1	NO	YES	YES	YES	NO	NO	NO	NO	NO	NO	NO	NO	NO	NO	NO	NO	NO	NO		1	2	3	NO					2	YES		NO	NO		NO	2	3	0	1	1	0
267	72	1	0	0	0	0	0	NO	1	NO	YES	YES	YES	YES	NO	NO	NO	NO	NO	NO	NO	NO	NO	NO	NO	NO	NO		2	3	4	NO					2	YES		NO	NO		NO	1	4	0	0	0	0
268	63	2	1	0	0	1	0	NO	0	NO	YES	NO	NO	NO	NO	NO	NO	NO	NO	NO	NO	NO	NO	NO	NO	NO	NO	IBS	1	2	3	NO					1	YES		NO	NO		NO	1	1	0	1	0	0
269	75	2	0	0	0	0	1	NO	1	NO	NO	NO	YES	YES	NO	NO	NO	NO	NO	NO	NO	NO	NO	NO	NO	NO	NO	IHD	3	4	4	NO					2	YES		NO	NO		NO	2	3	0	1	1	0
270	67	1	1	0	0	0	0	NO	2	NO	NO	YES	YES	NO	NO	NO	NO	NO	NO	NO	NO	NO	NO	YES	NO	NO	NO		2	3	5	NO					3	YES		NO	NO		NO	2	3	0	1	1	0
271	70	2	1	0	0	1	1	NO	2	NO	NO	YES	YES	YES	NO	NO	NO	NO	NO	NO	NO	NO	NO	NO	NO	NO	NO		2	3	4	NO					2	YES		NO	NO		NO	3	9	0	1	1	1
272	63	1	1	0	0	0	1	NO	2	NO	NO	YES	YES	YES	NO	NO	YES	NO	NO	NO	NO	NO	NO	NO	NO	NO	NO		3	4	4	YES		50	3		3	YES		NO	NO		NO	2	7	0	1	1	0
273	64	2	1	0	0	0	0	NO	2	NO	YES	YES	NO	NO	NO	NO	NO	NO	NO	NO	NO	NO	NO	NO	NO	NO	NO	Chronic pancreatitis , Osteoporosis	1	2	3	YES		65	2		2	YES		NO	NO		NO	3	5	0	1	0	0
274	68	0	1	1	0	0	0	NO	2	NO	YES	YES	YES	YES	NO	NO	NO	NO	NO	NO	NO	NO	NO	YES	NO	YES	NO		4	5	5	NO					2	YES		NO	NO		NO	3	6	0	1	1	1
275	60	2	1	1	0	0	1	NO	2	NO	YES	YES	YES	YES	NO	NO	YES	NO	NO	NO	NO	NO	NO	NO	NO	NO	YES		3	4	4	NO					2	YES		NO	NO		NO	2	6	0	1	1	0
276	66	2	0		0	0	0	NO	1	NO	YES	YES	YES	YES	NO	NO	NO	NO	NO	NO	NO	NO	NO	NO	NO	NO	NO	IBD	3	4	3	NO					2	YES		NO	NO		NO	3	6	0	1	1	1
277	64	1	1	0	0	0	0	NO	2	YES	YES	YES	YES	YES	NO	NO	YES	NO	NO	NO	NO	NO	NO	NO	NO	NO	NO	IHD	4	5	4	NO					2	YES		NO	NO		NO	3	6	0	1	1	0
278	60	1	1	0	0	1	1	NO	1	NO	NO	NO	YES	YES	YES	NO	NO	NO	NO	NO	NO	NO	NO	NO	NO	NO	NO		3	4	3	NO					2	YES		NO	NO		NO	1	4	0	0	0	0
279	65	2	1	0	0	0	0	NO	2	NO	YES	NO	YES	YES	NO	NO	NO	NO	NO	NO	NO	NO	NO	YES	NO	NO	NO	Tachyacrdia	4	5	5	NO					3	YES		NO	NO		NO	2	3	0	0	0	0
280	72	1	1	1	0	0	0	NO	2	NO	NO	YES	YES	YES	NO	NO	NO	NO	NO	NO	NO	NO	NO	NO	NO	NO	NO	Osteoporosis, Gout, Allergy	5	6	4	NO					3	YES		NO	NO		NO	1	5	0	1	0	0
281	64	2	1	1	1	0	0	NO	1	NO	YES	NO	NO	NO	NO	NO	NO	NO	NO	NO	NO	NO	NO	NO	NO	NO	NO		0	1	3	NO					3	YES		NO	NO		NO	2	2	2	1	1	0
282	64	2	0	0	0	0	0	NO	1	NO	NO	YES	YES	YES	NO	NO	NO	NO	NO	NO	NO	NO	NO	NO	NO	NO	NO		2	3	3	NO					1	YES		NO	NO		NO	3	4	0	1	1	0
283	65	2	0	0	0	1	0	NO	2	YES	YES	YES	YES	YES	NO	NO	YES	NO	NO	NO	NO	NO	NO	NO	NO	NO	NO	BPH,IHD	3	4	4	NO					2	YES		NO	NO		NO	4	12	0	1	1	1
284	77	2	1	0	0	0	1	NO	2	NO	NO	YES	YES	YES	NO	NO	NO	NO	NO	NO	NO	NO	NO	NO	NO	NO	NO	Osteoporsosis	3	4	4	NO					2	YES	ACS	YES	YES	chest pain	NO	1	7	0	1	0	0
285	76	1	0	0	0	0	0	NO	2	YES	YES	NO	YES	YES	NO	NO	YES	NO	NO	NO	NO	NO	NO	NO	NO	NO	NO	IHD, Rheumatoid arthritis	5	6	5	YES		68	2		2	YES	ACS	YES	NO		NO	1	8	0	0	1	1
286	67	2	0	0	0	1	1	NO	1	NO	NO	YES	YES	YES	NO	NO	NO	NO	NO	NO	NO	NO	NO	NO	NO	NO	NO		2	3	3	NO					2	YES		NO	NO		NO	2	6	0	0	1	1
287	65	2	0	0	0	0	0	NO	1	NO	YES	NO	YES	YES	NO	NO	NO	NO	NO	NO	NO	NO	NO	NO	NO	NO	NO	Atrial fibrillation	3	4	3	NO					2	YES	pulmonary edema	YES	NO		NO	1	7	0	0	0	0
288	60	1	0	0	0	1	1	YES	2	YES	YES	YES	NO	YES	NO	NO	YES	NO	NO	NO	NO	NO	NO	NO	NO	NO	NO	IHD, Ischemia	4	5	4	NO					3	YES	ischemia	YES	NO		NO	1	4	0	0	0	0
289	76	2	0	0	0	0	1	NO	0	NO	NO	YES	YES	YES	NO	NO	NO	NO	NO	NO	NO	NO	NO	NO	NO	NO	NO	IHD	3	4	4	NO					2	YES		NO	NO		NO	1	6	0	1	0	0
290	72	1	1	1	0	1	0	NO	2	NO	NO	YES	YES	YES	NO	NO	NO	NO	NO	NO	NO	NO	NO	NO	NO	NO	NO	IHD	2	3	4	NO					3	YES		NO	NO		NO	1	5	0	1	0	0
291	65	2	1	0	0	1	1	NO	1	NO	YES	NO	YES	YES	NO	NO	NO	NO	NO	NO	NO	NO	NO	NO	NO	YES	NO	HF	3	4	3	NO					2	YES		NO	NO		NO	1	12	0	0	0	0
292	75	2	1	0	0	0	1	NO	2	NO	NO	YES	YES	YES	NO	NO	NO	NO	NO	NO	NO	NO	NO	NO	NO	NO	NO		1	2	4	NO					3	YES		NO	NO		NO	2	7	0	1	0	0
293	60	2	0	0	0	0	1	NO	2	NO	YES	YES	YES	YES	NO	NO	YES	NO	NO	NO	NO	NO	NO	NO	NO	NO	NO	IHD	3	4	4	NO					2	YES		NO	NO		NO	1	7	0	0	3	0
294	62	2	1	1	1	0	1	NO	1	NO	NO	YES	YES	YES	NO	NO	NO	NO	NO	NO	NO	NO	NO	NO	NO	YES	NO	IHD	4	5	3	NO					2	YES		NO	NO		NO	1	6	0	1	0	0
295	69	1	0	0	0	0	0	NO	2	YES	NO	NO	YES	YES	NO	NO	NO	NO	NO	NO	NO	NO	NO	NO	NO	NO	NO	Fatty liver	3	4	3	NO					3	YES		NO	NO		NO	1	3	1	1	0	0
296	63	1	0	0	0	0	0	NO	1	NO	YES	NO	YES	YES	NO	NO	NO	NO	NO	NO	NO	NO	NO	NO	NO	NO	NO	Neuropathy	3	4	3	NO					3	YES		NO	NO		NO	1	4	0	1	0	0
297	75	1	0	1	0	0	0	NO	2	NO	NO	YES	NO	NO	NO	NO	NO	NO	NO	NO	NO	NO	NO	NO	NO	NO	NO		0	1	4	NO					1	YES		NO	NO		NO	3	3	0	1	1	0
298	60	2	1	0	0	1	0	NO	1	NO	YES	YES	YES	NO	NO	NO	NO	NO	NO	NO	NO	NO	NO	NO	NO	NO	NO		1	2	3	NO					2	YES		NO	NO		NO	3	5	0	1	1	1
299	66	0	1	0	0	0	0	NO	1	YES	NO	YES	YES	YES	NO	NO	YES	NO	NO	NO	NO	NO	NO	NO	NO	NO	NO	IHD	4	5	4	NO					1	YES		NO	NO		NO	2	6	0	1	1	0
300	69	2	1	1	0	0	1	NO	2	NO	NO	YES	YES	YES	NO	NO	NO	NO	NO	NO	NO	NO	NO	NO	NO	NO	NO	IHD	2	3	3	NO					2	YES		NO	YES	HTN crises	NO	1	7	0	0	1	0
301	81	2	1	1	0	1	1	NO	2	NO	NO	YES	YES	YES	YES	YES	NO	NO	YES	NO	NO	NO	NO	NO	NO	NO	NO		5	6	7	NO					2	YES		NO	NO		NO	1	7	0	0	0	0
302	70	1	0	1	0	0	0	NO	1	YES	YES	NO	NO	YES	NO	NO	NO	NO	NO	NO	NO	NO	NO	NO	NO	YES	NO	BPH	3	4	4	NO					2	YES		NO	NO		NO	1	5	0	1	0	0
303	62	2	0	0	0	0	0	NO	1	NO	NO	YES	YES	YES	NO	NO	NO	NO	NO	YES	NO	NO	NO	NO	NO	NO	NO		3	4	5	NO					2	YES		NO	NO		NO	2	7	0	1	1	0
304	62	2	1	0	0	1	0	NO	1	NO	NO	YES	YES	YES	NO	NO	NO	NO	NO	NO	NO	NO	NO	NO	NO	NO	NO		2	3	3	YES		65	2		3	YES		NO	NO		NO	1	6	0	0	0	0
305	65	2	1	0	0	0	1	NO	2	NO	NO	YES	YES	YES	NO	NO	NO	NO	NO	NO	NO	NO	NO	NO	NO	NO	NO		2	3	3	NO					3	YES		NO	NO		NO	2	4	0	1	1	0
306	60	1	0	0	0	1	0	NO	1	NO	YES	YES	YES	YES	NO	NO	NO	NO	YES	NO	NO	NO	NO	NO	NO	NO	NO		3	4	4	NO					2	YES	ICH	YES	YES	sever headache	NO	2	4	0	1	0	0
307	65	2	1	1	1	1	0	NO	2	NO	YES	YES	YES	YES	NO	NO	NO	NO	NO	NO	NO	NO	NO	NO	NO	YES	NO		3	4	3	NO					2	YES		NO	NO		NO	3	7	0	1	1	0
308	66	2	1	1	0	1	1	NO	2	NO	NO	YES	YES	YES	NO	NO	NO	NO	NO	NO	NO	NO	NO	NO	NO	YES	NO	Tachycardia	4	5	3	YES		70	1		2	YES	hypoglycemia	YES	YES	hypoglycemia	NO	1	4	0	0	0	0
309	75	2	0	0	0	0	0	NO	1	YES	NO	YES	YES	YES	NO	YES	NO	NO	NO	NO	NO	NO	NO	NO	NO	NO	NO		2	3	5	NO					2	YES		NO	NO		NO	1	5	0	0	0	0
310	62	1	0	0	0	0	0	NO	2	NO	YES	YES	YES	YES	NO	NO	YES	NO	NO	NO	NO	NO	NO	NO	NO	NO	NO	IHD	4	5	4	YES		50	3		2	YES	Cathetarization	YES	NO		NO	2	7	0	1	1	0
311	68	1	0	0	0	1	0	NO	1	NO	NO	NO	YES	YES	NO	NO	NO	NO	NO	NO	NO	NO	NO	NO	NO	NO	NO	Atrial fibrillation	3	4	3	YES		50	3		3	YES	ACS	YES	NO		NO	3	5	0	1	0	0
312	75	2	0	0	0	0	1	NO	1	NO	NO	NO	NO	YES	NO	NO	YES	NO	NO	NO	NO	NO	NO	NO	NO	NO	NO	BPH,IHD	4	5	5	NO					2	YES	ACS	YES	NO		NO	2	7	0	1	1	0
313	61	2	0	0	0	0	0	NO	1	YES	YES	YES	NO	NO	NO	NO	YES	NO	NO	NO	NO	NO	NO	NO	NO	NO	NO		1	2	4	NO					3	YES		NO	NO		NO	1	5	0	1	0	0
314	63	2	0	0	0	0	0	NO	0	NO	NO	YES	YES	YES	NO	NO	NO	NO	NO	NO	NO	NO	NO	NO	NO	NO	NO		2	3	3	YES		60	2		2	YES		NO	NO		NO	1	6	0	1	1	0
315	65	2	0	0	0	0	1	NO	2	NO	NO	YES	YES	YES	NO	NO	NO	NO	NO	NO	YES	NO	NO	NO	NO	NO	NO		2	3	5	NO					2	YES		NO	NO		NO	2	8	0	1	1	0
316	75	2	0	0	0	1	1	NO	2	NO	NO	NO	YES	NO	NO	NO	YES	NO	NO	NO	NO	NO	NO	NO	YES	NO	NO	IHD	4	5	6	NO					3	YES		NO	NO		NO	1	6	0	1	0	0
317	70	1	0	0	0	0	0	YES	0	YES	NO	NO	YES	NO	NO	NO	NO	NO	NO	NO	NO	NO	NO	NO	NO	NO	NO		1	2	4	NO					2	YES		NO	NO		NO	2	4	0	1	1	0
318	66	0	0	0	0	0	0	NO	0	NO	NO	YES	YES	NO	NO	NO	NO	NO	NO	NO	NO	NO	NO	NO	NO	NO	NO	Tachycardia	2	3	3	NO					2	YES	esophagitis	YES	NO		NO	1	6	0	1	0	0
319	66	2	1	1	1	0	1	NO	2	NO	NO	NO	YES	YES	NO	NO	NO	NO	NO	NO	NO	NO	NO	NO	NO	NO	NO		2	3	3	NO					2	YES		NO	YES	Tachycardia	NO	1	8	0	1	0	0
320	73	1	1	0	0	0	1	NO	2	NO	NO	NO	YES	NO	NO	NO	NO	NO	NO	NO	YES	NO	NO	NO	NO	NO	NO	Tachycardia	3	4	6	NO					3	YES		NO	NO		NO	2	8	0	0	0	0
321	73	2	1	0	0	1	1	NO	1	NO	NO	NO	NO	YES	NO	YES	NO	NO	NO	NO	NO	NO	NO	NO	NO	NO	NO		1	2	5	NO					3	YES		NO	NO		NO	3	5	0	1	1	0
322	74	1	1	1	0	1	1	NO	2	NO	NO	NO	YES	YES	YES	YES	NO	NO	NO	NO	NO	NO	NO	NO	NO	NO	NO	Osteoporosis	5	6	5	NO					2	YES		NO	NO		NO	1	5	0	1	0	0
323	80	2	1	1	0	1	1	NO	2	NO	NO	NO	YES	YES	NO	NO	NO	YES	NO	NO	NO	NO	NO	NO	NO	NO	NO		2	3	6	NO					2	YES		NO	NO		NO	1	6	0	1	0	0
324	72	2	1	1	0	1	1	NO	2	NO	NO	NO	YES	YES	NO	NO	YES	NO	NO	NO	NO	NO	NO	NO	NO	NO	NO	IHD	4	5	5	NO					2	YES		NO	NO		NO	2	6	0	1	0	0
325	63	0	1	0	0	0	0	NO	1	YES	YES	YES	NO	YES	NO	NO	NO	NO	NO	NO	NO	NO	NO	NO	NO	NO	NO		1	2	3	NO		20	3		2	YES		NO	NO		NO	2	3	0	1	1	0
326	60	1	0	0	0	0	0	NO	1	YES	NO	YES	YES	NO	NO	NO	NO	NO	YES	NO	NO	NO	NO	NO	NO	NO	NO		1	2	4	YES		60	2		3	YES		NO	NO		NO	2	3	0	1	1	0
327	60	2	1	0	0	0	1	NO	2	NO	NO	YES	YES	NO	YES	NO	NO	NO	NO	NO	NO	NO	NO	NO	NO	NO	NO		2	3	3	YES		70	1		2	YES	AKI	YES	NO		NO	2	3	0	1	0	0
328	77	2	0	0	0	0	0	NO	2	YES	NO	YES	NO	YES	NO	NO	NO	NO	NO	NO	NO	NO	NO	NO	NO	NO	NO		1	2	4	YES		70	1		2	YES		NO	NO		NO	4	8	3	1	1	1
329	74	2	1	1	1	0	1	NO	2	NO	NO	YES	YES	YES	NO	NO	NO	NO	NO	NO	NO	NO	NO	NO	NO	YES	NO	Gout	4	5	4	YES					2	YES		NO	NO		NO	1	8	0	1	0	0
330	70	2	0	0	0	0	1	NO	2	YES	NO	YES	YES	YES	NO	NO	NO	NO	NO	NO	NO	NO	NO	YES	NO	NO	NO		3	4	6	YES					2	YES		NO	NO		NO	3	8	0	1	0	1
331	69	1	0	0	0	0	0	NO	1	NO	YES	YES	YES	NO	NO	NO	YES	NO	NO	NO	NO	NO	NO	NO	NO	NO	NO	Osteoporosis	3	4	4	YES					3	YES		NO	NO		NO	2	10	1	1	1	0
332	74	2	1	1	1	1	1	NO	2	NO	NO	YES	YES	YES	NO	NO	NO	NO	NO	NO	NO	NO	NO	NO	NO	NO	NO		2	3	4	NO					3	YES		NO	NO		NO	1	5	0	1	0	0
333	60	2	0	0	0	0	1	YES	1	NO	YES	NO	YES	YES	NO	NO	NO	NO	NO	NO	NO	NO	NO	NO	NO	NO	NO		2	3	3	NO					2	YES		NO	NO		NO	2	3	0	1	0	0
334	64	2	0	0	0	0	0	YES	2	NO	NO	YES	YES	YES	NO	NO	NO	NO	NO	NO	NO	NO	NO	NO	NO	NO	NO		2	3	3	NO					2	YES		NO	NO		NO	1	3	0	0	0	0
335	60	2	0	0	0	0	0	NO	0	NO	YES	YES	YES	YES	NO	NO	NO	NO	NO	NO	NO	NO	NO	NO	NO	NO	NO	Thalassemia carrier	3	4	3	NO					3	YES		NO	NO		NO	1	4	1	1	0	0
336	71	2	0	0	0	1	0	NO	1	YES	YES	YES	YES	NO	NO	NO	YES	NO	NO	NO	NO	NO	NO	NO	NO	NO	NO	IHD	3	4	5	NO					2	YES		NO	NO		NO	1	3	0	0	0	0
337	72	0	1	0	0	1	1	NO	2	NO	NO	NO	NO	NO	NO	NO	NO	NO	NO	NO	NO	NO	NO	NO	NO	NO	NO		0	1	4	NO					3	YES		NO	NO		NO	1	4	0	1	0	0
338	78	1	0	0	0	0	1	NO	2	NO	NO	YES	YES	YES	NO	NO	YES	NO	NO	NO	NO	NO	NO	NO	NO	NO	NO		3	4	5	NO					1	YES		NO	YES	Flu	NO	3	11	0	1	0	0
339	60	1	1	0	0	1	1	NO	1	NO	NO	YES	YES	YES	NO	NO	YES	NO	NO	NO	NO	NO	NO	NO	NO	NO	NO		3	4	4	NO					2	YES		NO	NO		NO	1	8	0	1	1	0
340	70	1	0	0	0	1	1	NO	2	NO	NO	YES	NO	YES	NO	NO	YES	NO	NO	NO	NO	NO	NO	NO	NO	NO	NO		2	3	5	NO					3	YES	Cathetarization	YES	YES	chest pain	NO	1	5	0	0	0	0
341	82	1	0	0	0	1	0	NO	1	NO	NO	YES	NO	YES	YES	NO	YES	NO	NO	NO	NO	NO	NO	NO	NO	NO	NO	BPH, IHD	5	6	6	YES		48	3		3	YES		NO	NO		NO	1	4	0	0	0	0
342	61	2	1	0	0	0	1	NO	1	NO	NO	YES	YES	YES	NO	NO	NO	NO	NO	NO	NO	NO	NO	NO	NO	NO	NO		2	3	3	YES		70	1		3	YES		NO	NO		NO	1	6	0	1	0	0
343	69	2	0	0	0	1	1	NO	2	NO	NO	YES	YES	YES	NO	NO	NO	NO	NO	NO	NO	NO	NO	YES	NO	NO	NO		3	4	5	NO					2	YES	prostatic cancer	YES	NO		NO	4	6	0	1	1	1
344	65	0	1	0	0	1	0	NO	2	NO	YES	YES	YES	YES	NO	NO	YES	NO	NO	NO	NO	NO	NO	NO	NO	NO	NO		3	4	4	YES					3	YES		NO	NO		NO	1	6	0	0	1	0
345	62	2	0	0	0	0	1	NO	2	YES	NO	NO	YES	YES	NO	NO	YES	NO	NO	NO	NO	NO	NO	NO	NO	NO	NO		3	4	4	YES		60	2		2	YES	PCI	YES	NO		NO	2	6	0	1	1	0
346	73	1	0	0	0	0	0	NO	1	YES	NO	NO	YES	NO	NO	NO	NO	NO	NO	NO	NO	NO	NO	NO	NO	NO	NO	BPH	1	2	4	YES		55	2		3	YES		NO	NO		NO	1	5	0	1	0	0
347	65	2	1	1	0	0	1	NO	2	NO	NO	YES	YES	NO	NO	NO	NO	NO	NO	NO	NO	NO	NO	NO	NO	NO	NO	Sleep apnea	2	3	3	NO					1	YES		NO	NO		NO	2	5	0	1	0	1
348	72	1	1	1	0	1	0	NO	2	NO	NO	YES	YES	YES	NO	NO	NO	NO	NO	NO	NO	NO	NO	YES	NO	NO	NO		3	4	6	NO					2	YES	chemotherapy session	YES	NO		NO	1	6	0	0	0	1
349	70	2	1	1	0	1	1	NO	2	NO	NO	YES	YES	NO	NO	NO	YES	NO	NO	NO	NO	NO	NO	NO	NO	NO	NO	IHD, Gout	4	5	5	NO					2	YES	ICH	YES	NO		NO	2	9	0	0	1	0
350	64	1	1	0	0	0	1	NO	1	NO	NO	NO	YES	YES	YES	NO	YES	NO	NO	NO	NO	NO	NO	NO	NO	NO	NO		5	6	4	NO					2	YES		NO	NO		NO	1	8	0	1	0	0
351	76	2	1	0	0	1	1	NO	2	NO	NO	NO	YES	YES	NO	NO	YES	NO	NO	NO	NO	NO	NO	NO	NO	NO	NO	AF, IHD	6	7	5	NO					2	YES		NO	NO		NO	1	5	0	0	0	0
352	67	2	1	0	0	0	1	NO	2	NO	NO	NO	YES	YES	NO	NO	YES	NO	NO	NO	NO	NO	NO	YES	NO	NO	NO	IHD	6	7	6	NO					1	YES		NO	NO		NO	1	6	0	1	0	0
353	61	1	1	0	0	0	1	NO	1	NO	YES	NO	YES	YES	NO	NO	NO	NO	NO	NO	NO	NO	NO	NO	NO	NO	NO		3	4	3	NO					1	YES		NO	NO		NO	1	4	0	1	0	0
354	66	2	1	0	0	1	1	NO	2	NO	NO	YES	YES	YES	NO	NO	YES	NO	NO	NO	NO	NO	NO	NO	NO	NO	NO		4	5	4	NO					2	YES		NO	NO		NO	3	7	0	1	0	1
355	65	1	1	0	0	1	1	NO	2	NO	NO	YES	NO	YES	NO	YES	NO	NO	NO	NO	NO	NO	NO	NO	NO	YES	NO	Atrial fibrillation	4	5	4	NO					3	YES		NO	NO		NO	1	9	0	1	0	0
356	64	2	0	0	0	0	1	YES	1	NO	NO	YES	YES	YES	NO	NO	YES	NO	NO	NO	NO	NO	NO	NO	NO	NO	NO	IHD	5	6	4	NO					3	YES		NO	NO		NO	1	8	0	1	0	0
357	74	1	0	0	0	0	1	NO	2	NO	NO	YES	YES	YES	YES	YES	YES	NO	NO	NO	NO	NO	NO	NO	NO	NO	NO	IHD , DVT	7	8	6	NO					1	YES		NO	NO		NO	1	9	0	0	0	0
358	87	1	1	0	0	0	1	NO	2	NO	YES	YES	YES	YES	NO	NO	YES	NO	NO	NO	NO	NO	NO	NO	NO	NO	NO	IHD	5	6	6	NO					3	YES		NO	NO		NO	1	7	0	0	0	0
359	63	1	0	0	0	0	1	NO	2	YES	NO	YES	YES	NO	NO	NO	YES	NO	NO	NO	NO	NO	NO	NO	NO	NO	YES	DVT, IHD	6	7	4	NO					2	YES		NO	NO		NO	1	4	0	1	0	0
360	65	2	1	0	0	1	1	NO	2	NO	NO	NO	YES	YES	NO	YES	NO	NO	NO	NO	NO	NO	NO	NO	NO	NO	NO		4	5	6	NO					3	YES		NO	NO		NO	2	7	0	1	0	0
361	66	2	0	0	0	0	1	YES	2	YES	NO	YES	YES	YES	NO	NO	YES	NO	NO	NO	NO	NO	NO	NO	NO	NO	NO	Rheumtoid arthritis , BPH	4	5	4	NO					3	YES		NO	NO		NO	1	11	0	1	0	0
362	71	2	0	0	0	1	1	NO	2	YES	NO	NO	YES	YES	NO	NO	YES	NO	NO	NO	NO	NO	NO	NO	NO	NO	NO	IHD	5	6	5	NO					3	YES		NO	NO		NO	2	11	0	0	0	0
363	71	0	1	0	0	1	1	NO	2	NO	NO	NO	YES	YES	NO	NO	NO	NO	NO	NO	NO	NO	NO	NO	NO	NO	NO	Osteoporosis	3	4	4	NO					2	YES		NO	NO		NO	3	5	1	1	1	1
364	69	1	0	0	0	1	1	NO	2	YES	NO	NO	YES	NO	NO	NO	NO	NO	NO	NO	NO	NO	NO	NO	NO	NO	NO	BPH	1	2	3	NO					3	YES		NO	YES	Flu	NO	2	7	0	1	0	0
365	61	1	0	0	0	1	1	NO	2	YES	NO	NO	NO	NO	NO	YES	NO	NO	NO	NO	NO	NO	NO	NO	NO	NO	NO	AF	2	3	4	NO					2	YES	pneumonia	YES	NO		NO	2	5	0	1	1	0
366	71	1	0	0	0	1	1	NO	2	NO	NO	NO	YES	NO	YES	NO	NO	NO	NO	NO	NO	NO	NO	NO	NO	NO	NO	AF , GOUT	3	4	4	NO					2	YES		NO	NO		NO	1	10	0	0	0	0
367	62	2	0	0	0	0	1	YES	2	YES	NO	NO	YES	YES	NO	NO	YES	NO	NO	NO	NO	NO	NO	NO	NO	YES	NO		3	4	4	NO					3	YES		NO	NO		NO	3	9	0	1	1	1
368	61	2	1	0	0	1	1	YES	2	NO	NO	NO	YES	YES	NO	NO	NO	NO	NO	NO	NO	NO	NO	NO	NO	NO	NO		2	3	3	NO					2	YES		NO	NO		NO	1	7	0	1	0	0
369	64	1	0	0	0	1	1	NO	2	NO	NO	NO	YES	YES	NO	NO	NO	NO	NO	NO	NO	NO	NO	NO	NO	NO	NO		2	3	3	NO					2	YES	Septic shock	YES	NO		YES	1	5	0	1	0	0
370	76	2	0	0	0	0	1	NO	2	YES	NO	NO	YES	YES	NO	NO	YES	NO	NO	NO	NO	NO	NO	NO	NO	NO	NO		3	4	5	YES	1	35	3		2	YES		NO	NO		NO	2	8	0	1	1	0
371	74	2	0	0	0	1	1	NO	2	NO	NO	NO	YES	NO	NO	NO	YES	NO	NO	NO	NO	NO	NO	NO	NO	NO	NO	BPH	2	3	5	NO					2	YES		NO	NO		NO	1	9	0	1	0	0
372	69	2	0	0	0	0	1	NO	2	NO	NO	NO	YES	YES	NO	NO	YES	NO	NO	NO	NO	NO	NO	NO	NO	NO	NO	GOUT	3	4	4	NO					1	YES		NO	NO		NO	1	8	0	1	0	0
373	65	2	1	0	0	1	1	NO	2	NO	NO	NO	YES	YES	NO	NO	YES	NO	NO	NO	NO	NO	NO	NO	NO	NO	YES		4	5	4	NO					2	YES		NO	NO		NO	1	11	0	1	0	0
374	69	2	1	0	0	1	1	NO	2	NO	NO	NO	YES	YES	YES	YES	NO	NO	NO	NO	NO	NO	NO	NO	NO	NO	NO		4	5	4	YES	1	50	3		2	YES		NO	NO		NO	1	7	0	0	0	1
375	79	0	1	0	0	0	1	NO	2	NO	NO	YES	YES	NO	NO	NO	YES	NO	NO	NO	NO	NO	NO	NO	NO	NO	NO		2	3	5	NO					3	YES		NO	NO		NO	1	9	0	1	0	0
376	70	1	0	0	0	1	1	NO	2	YES	NO	YES	YES	YES	NO	YES	NO	NO	NO	NO	NO	NO	NO	NO	NO	YES	NO	GOUT	4	5	5	NO					3	YES		NO	NO		NO	3	12	0	1	0	0
377	79	1	0	0	1	1	0	NO	2	YES	NO	NO	YES	NO	NO	NO	YES	NO	NO	NO	NO	NO	NO	NO	NO	NO	NO	BPH	2	3	5	NO					3	YES		NO	NO		NO	2	11	1	0	0	0
378	80	2	0	0	1		1	NO	2	NO	NO	NO	YES	YES	NO	NO	YES	NO	NO	NO	NO	NO	NO	NO	NO	NO	NO	GOUT	3	4	6	NO					2	YES		NO	NO		NO	1	6	0	0	0	0
379	64	1	1	0	0	0	1	NO	2	NO	NO	YES	YES	YES	NO	NO	YES	NO	NO	NO	NO	NO	NO	NO	NO	NO	NO	IHD, arrhythmia	5	6	4	NO					3	YES		NO	NO		NO	2	10	0	1	1	0
380	69	2	0	0	0	1	1	NO	2	YES	NO	YES	NO	YES	YES	NO	YES	NO	NO	NO	NO	NO	NO	NO	NO	NO	NO	DVT, IHD	5	6	4	NO					2	YES	AKI	YES	NO		NO	1	7	0	0	0	0
381	72	2	1	0	0	0	1	YES	2	NO	NO	YES	YES	YES	NO	NO	NO	NO	NO	NO	NO	NO	NO	NO	NO	NO	NO	IHD	4	5	4	NO					3	YES		NO	NO		NO	1	9	0	0	0	0
382	71	2	0	0	0	1	1	NO	2	NO	NO	NO	YES	YES	NO	NO	NO	NO	NO	NO	NO	NO	NO	NO	NO	NO	NO	IHD	4	5	4	NO					2	YES		NO	NO		NO	1	11	0	0	0	0
383	64	2	1	0	0	1	1	NO	2	NO	NO	NO	YES	YES	NO	NO	NO	NO	NO	NO	NO	NO	NO	NO	NO	NO	NO	IHD	4	5	3	NO					2	YES		NO	NO		NO	2	9	0	1	1	0
384	72	1	0	0	0	0	1	NO	2	NO	NO	NO	YES	NO	NO	NO	NO	NO	NO	NO	NO	NO	NO	NO	NO	NO	NO	AF , Epilepsy	3	4	4	NO					3	YES		NO	NO		NO	1	8	0	1	0	0
385	74	1	1	0	0	0	1	NO	2	NO	NO	NO	YES	NO	NO	NO	NO	NO	NO	NO	NO	NO	NO	NO	NO	NO	NO	IHD	3	4	4	NO					2	YES		NO	NO		NO	1	12	0	0	0	0
386	61	1	0	0	0	0	0	YES	2	NO	NO	NO	YES	NO	NO	NO	NO	NO	NO	NO	NO	NO	NO	NO	NO	NO	NO		2	3	3	NO					1	YES		NO	NO		NO	1	2	0	1	0	0
387	63	1	0	0	0	1	1	NO	2	NO	NO	NO	YES	NO	NO	NO	NO	NO	NO	NO	NO	NO	NO	NO	NO	NO	NO	IHD	3	4	3	NO					3	YES		NO	NO		NO	3	9	0	0	0	0
388	66	0	1	0	0	1	1	NO	2	NO	NO	NO	YES	NO	NO	NO	NO	YES	NO	NO	NO	NO	NO	NO	NO	NO	NO	Atrial fibrillation	2	3	4	NO					3	YES		NO	NO		NO	2	10	0	1	1	0
389	65	2	1	0	0	1	1	NO	2	YES	NO	NO	YES	NO	NO	NO	YES	NO	NO	NO	NO	NO	NO	NO	NO	NO	NO	IHD	4	5	4	NO					3	YES		NO	NO		NO	1	5	0	1	0	0
390	71	2	1	0	0	1	1	NO	2	NO	NO	NO	YES	NO	NO	NO	NO	NO	NO	NO	NO	NO	NO	NO	NO	NO	NO	IHD	2	3	4	NO					3	YES		NO	NO		NO	3	7	0	1	1	1
391	62	0	0	0	0	0	1	NO	2	YES	NO	NO	YES	NO	NO	NO	NO	NO	NO	NO	NO	NO	NO	NO	NO	NO	NO	IHD, Cardiomegaly	4	5	3	NO					3	YES		NO	NO		NO	1	10	0	1	0	0
392	77	2	0	0	0	1	1	NO	2	YES	NO	NO	YES	NO	NO	NO	YES	NO	NO	NO	NO	NO	NO	NO	NO	NO	NO	AF, IHD	6	7	5	NO					2	YES		NO	NO		NO	2	9	0	0	0	0
393	66	1	0	0	0	0	1	NO	2	NO	NO	YES	YES	NO	NO	NO	NO	NO	NO	NO	NO	NO	NO	NO	NO	NO	NO		2	3	3	NO					3	YES		NO	NO		NO	2	8	0	1	1	0
394	61	2	1	0	0	0	0	NO	2	NO	NO	NO	YES	NO	NO	NO	NO	NO	NO	NO	NO	NO	NO	NO	NO	NO	NO		2	3	3	NO					2	YES		NO	NO		NO	1	4	0	1	0	0
395	64	1	0	0	0	0	1	NO	2	NO	NO	YES	YES	YES	NO	NO	YES	NO	NO	NO	NO	NO	NO	NO	NO	NO	YES	IHD	6	7	4	NO					2	YES		NO	NO		NO	1	6	0	1	0	0
396	64	0	0	0	0	1	1	YES	1	NO	YES	YES	YES	NO	NO	YES	NO	NO	NO	NO	NO	NO	NO	NO	NO	NO	NO	IHD, GOUT	5	6	4	NO					2	YES		NO	NO		NO	1	8	0	0	1	0
397	68	2	0	0	0	0	1	NO	2	NO	NO	YES	YES	YES	NO	YES	YES	NO	NO	NO	NO	NO	NO	NO	NO	NO	NO	IHD, BPH	7	8	5	NO					3	YES		NO	NO		NO	4	12	0	0	1	1
398	71	2	1	0	0	0	0	NO	2	NO	YES	NO	YES	YES	NO	NO	NO	NO	NO	NO	NO	NO	NO	NO	NO	NO	NO	IHD	4	5	4	NO					3	YES		NO	NO		NO	2	11	0	0	0	1
399	61	2	0	0	0	0	1	NO	1	NO	NO	NO	NO	NO	NO	NO	NO	NO	NO	NO	NO	NO	NO	NO	NO	NO	NO	IHD	2	3	3	NO					1	YES		NO	NO		NO	1	6	0	1	0	0
400	67	0	0	0	0	1	1	NO	2	YES	NO	NO	NO	NO	NO	NO	YES	NO	NO	NO	NO	NO	NO	NO	NO	NO	NO		1	2	4	NO					3	YES		NO	NO		NO	1	8	0	0	0	0
401	69	1	0	0	0	0	1	NO	2	NO	NO	NO	YES	YES	NO	NO	NO	NO	NO	NO	NO	NO	NO	NO	NO	NO	YES	IHD	4	5	3	NO					2	YES	Asthma exacerbation	YES	NO		NO	1	10	0	0	1	0
402	71	2	0	0	0	0	1	NO	2	NO	NO	NO	YES	NO	NO	NO	NO	NO	NO	NO	NO	NO	NO	NO	NO	NO	NO	IHD, AF , BPH	4	5	4	NO					3	YES		NO	YES	Flu	NO	3	12	0	1	0	0
403	66	1	0	0	0	0	1	NO	2	NO	NO	NO	YES	YES	NO	NO	YES	YES	NO	NO	NO	NO	NO	NO	NO	NO	NO	MI	5	6	5	NO					2	YES		NO	YES	chest pain	NO	2	8	0	1	1	0
404	64	1	1	0	0	0	0	NO	1	NO	NO	NO	YES	YES	NO	NO	NO	NO	NO	NO	NO	NO	NO	NO	NO	YES	NO		3	4	3	NO					2	YES	Toxic thyroiditis	YES	NO		YES	2	5	0	1	1	0
405	61	2	1	0	0	0	0	NO	1	NO	NO	NO	YES	NO	NO	YES	NO	YES	NO	NO	NO	NO	NO	NO	NO	NO	NO	IHD	5	6	5	NO					3	YES		NO	NO		NO	2	11	0	0	1	0
406	62	2	0	0	0	0	1	NO	2	NO	NO	NO	YES	NO	NO	NO	NO	NO	NO	NO	NO	NO	NO	NO	NO	NO	NO	IHD	3	4	3	NO					2	YES		NO	YES	HTN crises	NO	1	8	0	1	0	0
407	70	1	0	0	0	1	1	NO	2	YES	NO	NO	NO	YES	NO	NO	NO	NO	NO	NO	NO	NO	NO	NO	NO	NO	NO	IHD , BPH	3	4	4	NO					2	YES		NO	NO		NO	1	8	0	1	0	0
408	67	2	1	0	0	0	1	NO	2	NO	NO	YES	YES	NO	NO	NO	NO	NO	NO	NO	NO	NO	NO	NO	NO	NO	NO	IHD	3	4	3	NO					3	YES		NO	NO		NO	1	6	0	1	0	0
409	76	2	0	0	0	0	1	NO	2	NO	NO	YES	NO	NO	NO	NO	NO	NO	NO	NO	NO	NO	NO	NO	NO	YES	NO	IHD	3	4	4	NO					2	YES		NO	NO		NO	1	7	0	0	0	0
410	74	2	1	0	0	0	1	NO	0	NO	NO	NO	YES	YES	NO	NO	NO	NO	NO	NO	NO	NO	NO	NO	NO	NO	NO	IHD, Osteoporosis	5	6	4	NO					2	YES		NO	NO		NO	1	5	0	1	0	0
411	67	2	1	0	0	0	1	NO	2	NO	NO	NO	YES	NO	YES	NO	NO	NO	NO	NO	NO	NO	NO	NO	NO	NO	NO	IHD	4	5	3	NO					2	YES		NO	NO		NO	1	4	0	1	0	0
412	71	2	0	0	0	0	0	NO	1	NO	NO	NO	YES	YES	NO	NO	NO	NO	NO	NO	NO	NO	NO	NO	NO	NO	NO	IHD , GOUT	5	6	4	NO					3	YES		NO	NO		NO	2	11	0	1	1	0
413	74	2	1	0	0	0	1	NO	1	NO	NO	YES	YES	YES	NO	NO	NO	NO	NO	NO	NO	NO	NO	NO	NO	NO	NO	GOUT, osteroporosis	5	6	4	NO					2	YES		NO	NO		NO	1	6	0	1	0	0
414	69	1	0	0	0	1	1	NO	2	YES	NO	NO	YES	NO	NO	NO	NO	NO	YES	NO	NO	NO	NO	NO	NO	NO	NO	Gout, IHD	5	6	4	NO					3	YES		NO	NO		NO	1	8	0	1	0	0
415	68	1	0	0	0	1	1	NO	2	YES	NO	YES	YES	NO	NO	NO	NO	NO	YES	NO	NO	NO	NO	NO	NO	NO	NO	IHD , BPH	5	6	4	NO					3	YES		NO	NO		NO	1	8	0	1	0	0
416	66	0	0	0	0	1	1	NO	2	YES	NO	NO	YES	YES	NO	NO	NO	NO	NO	NO	NO	NO	NO	NO	NO	NO	NO	IHD	4	5	3	NO					3	YES		NO	NO		NO	1	10	0	0	0	0
417	75	2	1	0	0	1	1	NO	2	NO	NO	YES	YES	YES	NO	NO	NO	NO	NO	NO	NO	NO	NO	NO	NO	NO	NO	IHD	4	5	4	NO					3	YES		NO	YES	Flu	NO	3	10	0	1	1	0
418	64	1	1	0	0	1	1	NO	2	NO	NO	YES	YES	YES	NO	NO	NO	NO	NO	NO	NO	NO	NO	NO	NO	YES	YES		5	6	3	NO					3	YES		NO	NO		NO	2	10	0	1	1	0
419	70	2	1	0	0	0	1	NO	2	NO	NO	YES	YES	NO	NO	NO	NO	NO	NO	NO	NO	NO	NO	NO	NO	NO	NO		2	3	4	NO					2	YES		NO	YES	chest pain	NO	1	4	0	1	0	0
420	63	1	0	0	0	0	1	YES	1	NO	NO	NO	YES	NO	NO	NO	NO	NO	NO	NO	NO	NO	NO	NO	NO	NO	NO	IHD, Arrythmia	4	5	3	NO					2	YES		NO	YES	chest pain	NO	2	8	0	1	1	0
421	64	2	0	0	0	1	1	NO	2	YES	NO	NO	YES	YES	NO	NO	NO	NO	NO	NO	NO	NO	NO	NO	NO	YES	NO	BPH, IHD, PAD	7	8	4	NO					2	YES		NO	YES	HTN crises	NO	1	8	0	1	1	0
422	67	0	0	0	0	1	1	NO	2	NO	NO	YES	YES	NO	NO	NO	NO	NO	NO	NO	NO	NO	NO	NO	NO	NO	NO	IHD	3	4	3	NO					2	YES		NO	NO		NO	1	12	0	1	0	1
423	72	2	1	0	0	0	1	NO	2	NO	NO	YES	YES	YES	NO	NO	NO	NO	NO	NO	NO	NO	NO	NO	NO	NO	NO	GOUT, Rhematoid arthrirtis	5	6	4	NO					2	YES		NO	NO		NO	3	9	0	0	1	0
424	61	1	0	0	0	1	1	NO	2	YES	NO	NO	YES	NO	NO	NO	NO	NO	NO	NO	NO	NO	NO	NO	NO	YES	NO	IHD	4	5	3	NO					3	YES		NO	NO		NO	3	11	0	1	0	1
425	70	2	1	0	0	0	1	NO	2	NO	NO	YES	YES	NO	NO	NO	NO	NO	NO	NO	NO	NO	NO	YES	NO	NO	NO	IHD Parkinson disease, Sclerotic aortic valve	6	7	6	NO					2	YES		NO	NO		NO	1	4	0	1	0	0
426	67	2	1	1	0	0	1	NO	2	NO	NO	YES	YES	NO	YES	YES	NO	NO	NO	NO	NO	NO	NO	NO	NO	NO	NO	AF, Osteoporosis	5	6	4	NO					2	YES		NO	NO		NO	1	10	0	1	0	0
427	71	1	1	0	0	0	0	NO	2	NO	YES	NO	YES	YES	NO	NO	NO	NO	NO	NO	NO	NO	NO	NO	NO	NO	NO		3	4	4	NO					1	YES		NO	NO		NO	1	7	0	1	0	0
428	66	0	1	0	0	0	1	NO	2	NO	YES	NO	YES	NO	NO	NO	NO	NO	NO	NO	NO	NO	NO	NO	NO	NO	NO	IHD	3	4	3	NO					3	YES		NO	NO		NO	2	8	0	0	1	0
429	71	1	1	0	0	0	0	NO	1	NO	YES	YES	YES	YES	NO	NO	NO	NO	NO	NO	NO	NO	NO	NO	NO	NO	NO	AF	4	5	4	YES	1	45	3		3	YES		NO	NO		NO	3	7	0	0	0	0
430	65	0	1	0	0	0	1	NO	2	NO	NO	YES	YES	YES	NO	NO	NO	NO	NO	NO	NO	NO	NO	NO	NO	NO	NO	IHD, Osteoporosis	5	6	3	NO					2	YES		NO	NO		NO	2	9	0	1	1	0
431	68	1	1	0	0	1	1	NO	2	NO	NO	NO	YES	YES	NO	NO	NO	NO	NO	NO	NO	NO	NO	NO	NO	YES	NO	Osteoporosis, IHD, Rhematoid arthritis	7	8	3	NO					3	YES		NO	NO		NO	2	11	0	1	0	0
432	62	2	1	0	0	0	0	NO	1	NO	NO	YES	YES	YES	NO	NO	NO	NO	NO	NO	NO	NO	NO	NO	NO	NO	YES		4	5	3	NO					2	YES		NO	NO		NO	1	6	0	0	0	0
433	67	1	0	0	0	0	0	NO	1	NO	NO	NO	YES	YES	NO	NO	NO	NO	NO	NO	NO	NO	NO	NO	NO	NO	NO	GOUT	4	5	3	NO					3	YES		NO	NO		NO	4	11	0	0	0	0
434	69	2	1	0	0	0	1	NO	2	NO	NO	NO	YES	YES	NO	NO	NO	NO	NO	NO	NO	NO	NO	NO	NO	NO	NO		3	4	3	NO					1	YES		NO	NO		NO	2	8	0	0	0	0
435	64	2	0	0	0	0	0	NO	1	NO	NO	NO	YES	NO	NO	NO	NO	NO	NO	NO	NO	NO	NO	NO	NO	NO	NO	IHD	3	4	3	NO					2	YES		NO	NO		NO	2	8	0	1	0	0
436	69	1	1	0	0	0	1	YES	1	NO	YES	YES	YES	NO	NO	NO	NO	NO	NO	NO	NO	NO	NO	NO	NO	NO	NO	IHD	3	4	3	NO					2	YES		NO	NO		NO	2	9	0	0	0	1
437	64	2	0	0	0	0	1	NO	2	NO	NO	YES	YES	NO	NO	NO	NO	YES	NO	NO	NO	NO	NO	NO	NO	YES	NO	IHD	5	6	4	NO					2	YES		NO	NO		NO	1	5	0	1	0	0
438	63	2	0	0	0	0	1	NO	2	NO	NO	NO	YES	YES	NO	NO	NO	YES	NO	NO	NO	NO	NO	NO	NO	NO	NO	IHD	5	6	4	NO					3	YES		NO	NO		NO	2	6	0	1	1	0
439	63	2	0	0	0	0	1	NO	2	NO	NO	YES	NO	YES	NO	NO	NO	NO	NO	NO	NO	NO	NO	NO	NO	NO	NO	AF, Rheumatic valvular heart disaese	3	4	3	NO					3	YES		NO	NO		NO	1	8	0	1	0	0
440	62	0	0	0	0	0	1	NO	2	NO	NO	YES	YES	NO	NO	NO	NO	NO	NO	NO	NO	NO	NO	NO	NO	NO	NO	IHD, ANGINA	4	5	3	NO					3	YES		NO	NO		NO	1	12	0	1	1	0
441	66	1	0	0	0	0	1	NO	2	YES	NO	YES	YES	NO	NO	NO	NO	NO	NO	NO	NO	NO	NO	NO	NO	NO	NO	IHD, ANGINA	3	4	3	NO					2	YES		NO	NO		NO	1	8	0	1	1	0
442	62	2	1	0	0	1	1	NO	2	NO	NO	YES	YES	NO	NO	YES	NO	NO	NO	NO	NO	NO	NO	NO	NO	NO	NO		2	3	4	NO					2	YES	HF exacerbation	YES	YES	periphral edema	NO	1	8	0	1	1	0
443	64	2	1	1	1	0	0	NO	2	NO	NO	NO	YES	YES	NO	NO	NO	YES	NO	NO	NO	NO	NO	NO	NO	NO	NO		4	5	4	NO					2	YES		NO	NO		NO	2	9	0	1	0	0
444	78	1	0	0	0	0	0	NO	1	NO	NO	NO	YES	YES	NO	YES	NO	NO	NO	NO	NO	NO	NO	NO	NO	NO	NO	AF, IHD	6	7	5	NO					3	YES		NO	NO		NO	1	9	0	0	1	0
445	68	0	0	0	0	1	0	NO	1	YES	NO	NO	YES	NO	YES	YES	NO	NO	NO	NO	NO	NO	NO	NO	NO	NO	NO	Gout, IHD	6	7	4	NO					2	YES		NO	NO		NO	1	11	0	1	0	0
446	61	1	0	0	0	0	0	YES	1	YES	NO	NO	YES	NO	NO	NO	YES	NO	NO	NO	NO	NO	NO	NO	NO	NO	NO		2	3	4	NO					3	YES		NO	NO		NO	2	10	0	0	0	0
447	67	2	0	0	0	0	1	NO	2	YES	NO	NO	YES	NO	NO	NO	YES	NO	NO	NO	NO	NO	NO	NO	NO	NO	NO	IHD, GOUT	5	6	4	NO					2	YES		NO	NO		NO	2	8	0	1	1	0
448	62	2	1	0	0	0	1	NO	2	NO	NO	YES	YES	YES	NO	NO	NO	NO	NO	NO	NO	NO	NO	NO	NO	NO	NO	IHD	4	5	3	NO					3	YES		NO	NO		NO	3	10	0	1	0	1
449	76	2	1	0	0	0	1	NO	2	NO	NO	NO	YES	NO	YES	YES	NO	NO	NO	NO	NO	NO	NO	NO	NO	NO	NO	AF	5	6	5	NO					3	YES		NO	NO		NO	1	9	0	1	0	0
450	66	2	0	0	0	1	1	NO	2	NO	NO	YES	NO	NO	NO	NO	NO	NO	NO	NO	NO	NO	NO	NO	NO	NO	NO	AF	1	2	3	NO					3	YES		NO	NO		NO	2	8	0	1	0	0
451	63	2	0	0	0	0	1	YES	1	NO	NO	NO	NO	YES	NO	NO	NO	NO	NO	NO	NO	NO	NO	NO	NO	NO	NO	IHD	3	4	3	NO					2	YES		NO	NO		NO	4	11	0	1	1	0
452	64	1	1	0	0	1	0	NO	2	NO	NO	NO	YES	YES	NO	NO	NO	NO	NO	NO	NO	NO	NO	NO	NO	NO	NO	IHD	4	5	3	NO					3	YES		NO	NO		NO	3	12	0	1	0	0
453	65	2	1	0	0	0	1	NO	2	NO	NO	NO	YES	NO	NO	NO	NO	NO	NO	NO	NO	NO	NO	NO	NO	NO	NO	IHD	3	4	3	NO					3	YES		NO	NO		NO	2	8	0	1	1	0
454	63	1	1	0	0	1	0	NO	2	NO	NO	YES	YES	NO	NO	YES	NO	NO	NO	NO	NO	NO	NO	NO	NO	NO	NO	IHD	4	5	4	NO					3	YES		NO	NO		NO	1	8	0	1	0	1
455	71	0	0	0	0	0	0	NO	2	NO	NO	NO	YES	NO	NO	YES	NO	NO	NO	NO	NO	NO	NO	NO	NO	NO	NO	IHD , Atrial fibrillation	4	5	5	NO					2	YES	Afib	YES	YES	Tachycardia	NO	2	10	0	1	1	0
456	65	2	0	0	0	1	1	YES	2	NO	YES	NO	YES	NO	NO	NO	NO	NO	NO	NO	NO	NO	NO	NO	NO	NO	NO	IHD	3	4	3	NO					3	YES		NO	NO		NO	1	7	0	1	1	1
457	65	2	0	0	0	1	0	NO	1	NO	NO	YES	YES	NO	NO	NO	NO	NO	NO	NO	NO	NO	NO	NO	NO	NO	NO		2	3	3	NO					2	YES	MRI	YES	NO		NO	1	2	0	1	1	0
458	62	1	0	0	0	1	1	NO	2	NO	NO	YES	YES	YES	NO	YES	NO	NO	NO	NO	NO	NO	NO	NO	NO	NO	YES	IHD, Atrial fibrillation	7	8	4	NO					3	YES		NO	NO		NO	2	9	0	0	1	0
459	62	1	0	0	0	0	0	NO	2	YES	NO	NO	YES	NO	NO	NO	NO	NO	NO	NO	NO	NO	NO	NO	NO	NO	NO		2	3	3	NO					2	YES		NO	NO		NO	1	5	0	1	0	0
460	66	1	1	0	0	0	1	NO	1	NO	YES	NO	YES	YES	NO	NO	NO	NO	NO	NO	NO	NO	NO	NO	NO	NO	NO	arrhythmia	4	5	3	NO					1	YES		NO	NO		NO	1	5	0	1	0	0
461	65	1	0	0	0	1	0	NO	2	NO	NO	NO	YES	YES	NO	NO	NO	NO	NO	NO	NO	NO	NO	NO	NO	NO	NO	IHD	4	5	3	NO					1	YES		NO	NO		NO	2	6	0	0	0	0
462	69	1	1	0	0	0	0	NO	2	NO	NO	NO	YES	YES	NO	YES	NO	NO	NO	NO	NO	NO	NO	NO	NO	NO	NO	IHD, GOUT	6	7	4	NO					2	YES		NO	NO		NO	1	10	0	1	0	0
463	66	2	0	0	0	0	0	NO	2	NO	NO	NO	NO	YES	NO	NO	NO	NO	NO	NO	NO	NO	NO	NO	NO	NO	NO	IHD	3	4	3	NO					3	YES		NO	NO		NO	1	5	0	1	1	0
464	64	1	0	0	0	1	1	NO	2	YES	NO	NO	YES	YES	NO	YES	NO	NO	NO	NO	NO	NO	NO	NO	NO	NO	NO	IHD	5	6	4	NO					3	YES		NO	NO		NO	2	9	0	1	0	0
465	64	2	1	0	0	0	1	NO	2	NO	NO	NO	YES	NO	NO	NO	NO	NO	NO	NO	NO	NO	NO	NO	NO	NO	NO	IHD	3	4	3	NO					1	YES		NO	NO		NO	1	10	0	0	0	0
466	63	2	1	0	0	0	1	NO	2	NO	NO	NO	YES	YES	NO	YES	NO	NO	NO	NO	NO	NO	NO	NO	NO	YES	NO	Gout	6	7	4	YES	1	60	2		3	YES		NO	NO		NO	3	12	0	0	0	1
467	64	1	0	0	0	1	1	NO	1	YES	NO	NO	YES	YES	NO	NO	YES	NO	YES	NO	NO	NO	NO	NO	NO	NO	NO	IHD	6	7	5	NO					2	YES		NO	NO		NO	1	11	0	0	0	0
468	69	1	1	0	0	0	1	NO	1	NO	YES	NO	YES	YES	NO	NO	NO	NO	NO	NO	NO	NO	NO	NO	NO	NO	NO	GOUT	4	5	3	NO					3	YES		NO	NO		NO	1	7	0	1	0	1
469	68	1	1	0	0	0	0	NO	2	NO	NO	NO	YES	YES	NO	NO	NO	NO	NO	NO	NO	NO	NO	NO	NO	NO	NO	arrhythmia	4	5	3	NO					2	YES		NO	NO		NO	1	4	0	1	1	1
470	64	2	1	1	0	0	1	NO	2	NO	NO	NO	NO	NO	NO	NO	NO	NO	NO	NO	NO	NO	NO	NO	NO	NO	NO	arrhythmia, IHD, Gout	4	5	3	NO					3	YES		NO	NO		NO	1	9	0	1	0	0
471	67	1	0	0	0	1	1	NO	2	NO	NO	NO	YES	NO	NO	YES	NO	NO	NO	NO	NO	NO	NO	NO	NO	NO	NO	IHD, BPH , IBD	4	5	4	NO					3	YES		NO	NO		NO	3	14	0	0	1	0
472	65	2	0	0	0	0	0	NO	2	NO	NO	YES	YES	NO	NO	NO	NO	NO	NO	NO	NO	NO	NO	NO	NO	NO	NO	IHD	3	4	3	NO					2	YES		NO	NO		NO	3	11	0	1	0	1
473	65	1	0	0	0	1	1	NO	2	NO	NO	YES	YES	NO	NO	NO	NO	NO	NO	NO	NO	NO	NO	NO	NO	NO	NO	IHD	3	4	3	NO					3	YES		NO	NO		NO	2	9	0	1	0	0
474	66	2	0	0	0	1	1	NO	1	NO	NO	NO	YES	NO	NO	YES	NO	NO	NO	NO	NO	NO	NO	NO	NO	NO	NO	IHD , OA , Gout	5	6	4	NO					3	YES		NO	NO		NO	3	13	0	0	1	0
475	62	1	1	0	0	1	1	NO	2	NO	NO	YES	YES	NO	NO	NO	NO	NO	NO	NO	NO	NO	NO	NO	NO	NO	NO	Cihrosis, IHD	4	5	3	NO					3	YES		NO	NO		NO	3	11	0	1	0	0
476	62	0	0	0	0	1	0	NO	2	YES	NO	NO	YES	NO	NO	NO	NO	NO	NO	NO	NO	NO	NO	NO	NO	NO	NO	BPH, Gout	4	5	3	NO					3	YES		NO	NO		NO	3	14	0	1	0	1
477	63	1	1	0	0	0	1	NO	2	NO	NO	NO	NO	NO	NO	NO	NO	NO	NO	NO	NO	NO	NO	NO	NO	NO	NO	IHD	2	3	3	NO					2	YES		NO	NO		NO	1	7	0	0	0	0
478	65	2	0	0	0	1	1	NO	2	NO	NO	NO	YES	NO	NO	NO	NO	NO	NO	NO	NO	NO	NO	NO	NO	NO	NO	BPH	3	4	3	NO					2	YES		NO	NO		NO	1	9	0	1	0	0
479	67	2	0	0	0	0	0	NO	0	NO	NO	NO	YES	YES	NO	NO	NO	NO	NO	NO	NO	NO	NO	NO	NO	NO	NO	IHD , Rhematoid arthritis , Gout	5	6	3	NO					2	YES		NO	NO		NO	2	9	2	1	1	0
480	61	2	0	0	0	1	1	NO	1	NO	NO	NO	YES	NO	YES	NO	NO	NO	NO	NO	NO	NO	NO	NO	NO	NO	NO	Cardiomegaly , BPH	3	4	3	NO					3	YES		NO	NO		NO	2	11	1	0	0	1
481	66	1	1	0	0	0	0	NO	1	YES	NO	YES	YES	YES	NO	NO	NO	NO	NO	NO	NO	NO	NO	NO	NO	YES	NO		4	5	3	NO					2	YES		NO	NO		NO	1	5	0	1	0	0
482	74	1	1	0	0	0	0	NO	1	NO	NO	NO	YES	NO	NO	YES	NO	NO	NO	NO	NO	NO	NO	NO	NO	NO	NO	Kidney stones	4	5	7	NO					2	YES		NO	NO		NO	2	12	0	0	0	0
483	67	2	0	0	0	0	1	NO	1	YES	NO	NO	YES	NO	NO	NO	NO	NO	NO	NO	NO	NO	NO	NO	NO	NO	NO	IHD, PAD	4	5	4	NO					2	YES		NO	NO		NO	1	11	0	0	0	1
484	75	2	0	0	0	0	0	NO	1	NO	YES	NO	YES	NO	YES	YES	NO	NO	NO	NO	NO	NO	NO	NO	NO	NO	NO	IHD, BPH , Gout	7	8	5	NO					2	YES		NO	NO		NO	1	10	1	0	1	0
485	73	2	1	1	1	0	0	NO	2	NO	YES	NO	YES	NO	NO	NO	NO	NO	NO	NO	NO	NO	NO	NO	NO	YES	NO	IHD	4	5	4	NO					2	YES		NO	NO		NO	1	13	1	1	0	0
486	80	1	0	0	0	0	1	NO	2	NO	YES	YES	YES	NO	NO	NO	NO	NO	NO	NO	NO	NO	NO	NO	NO	NO	NO	IHD, BPH	4	5	5	NO					2	YES		NO	NO		NO	1	9	0	1	0	1
487	63	2	1	0	0	1	1	NO	2	NO	YES	NO	YES	YES	NO	NO	NO	NO	NO	NO	NO	NO	NO	NO	NO	NO	YES	Rheamtoid arthritis	5	6	3	YES	1	65	2		3	YES		NO	NO		NO	3	9	2	1	1	0
488	72	2	1	0	0	0	1	NO	2	NO	NO	NO	YES	YES	NO	NO	NO	NO	NO	NO	NO	NO	NO	NO	NO	NO	NO	Gout, Bronchitis , IHD	6	7	4	NO					2	YES		NO	NO		NO	1	11	0	1	0	0
489	62	2	1	0	0	1	1	NO	2	YES	NO	NO	YES	YES	NO	NO	NO	NO	NO	NO	NO	NO	NO	NO	NO	NO	NO	IHD	4	5	3	NO					3	YES		NO	NO		NO	2	8	0	1	1	0
490	67	1	1	0	0	0	1	NO	2	NO	NO	NO	YES	NO	NO	NO	NO	NO	NO	NO	NO	NO	NO	NO	NO	YES	NO	arrhythmia	4	5	3	NO					3	YES		NO	NO		NO	1	11	0	1	0	0
491	74	2	0	1	0	1	1	NO	2	NO	NO	NO	YES	NO	NO	NO	NO	NO	YES	NO	NO	NO	NO	NO	NO	NO	YES	IHD	4	5	5	NO					2	YES		NO	NO		NO	2	12	0	1	0	0
492	65	2	1	0	0	1	1	NO	1	NO	NO	NO	YES	NO	NO	NO	NO	NO	NO	NO	NO	NO	NO	NO	NO	NO	NO		2	3	3	NO					2	YES		NO	NO		NO	3	8	0	1	0	0
493	64	1	1	0	0	0	0	NO	1	NO	NO	YES	YES	YES	NO	NO	NO	NO	NO	NO	NO	NO	NO	NO	NO	YES	NO	arrhythmia , IHD	4	5	3	NO					2	YES		NO	NO		NO	1	7	0	1	1	0
494	71	1	0	0	0	0	1	NO	2	NO	YES	NO	YES	YES	NO	NO	NO	NO	NO	NO	NO	NO	NO	NO	NO	NO	NO	IHD , BPH	4	5	4	NO					2	YES		NO	NO		NO	2	11	0	1	0	1
495	66	2	0	0	0	1	0	NO	1	YES	YES	NO	NO	NO	NO	NO	NO	NO	NO	NO	NO	NO	NO	NO	NO	NO	NO		0	1	3	NO					1	YES		NO	NO		NO	1	5	0	1	0	0
496	71	0	0	0	0	1	1	NO	2	YES	NO	NO	NO	NO	NO	NO	NO	NO	NO	NO	NO	NO	NO	NO	NO	NO	NO		0	1	4	NO					1	YES		NO	NO		NO	1	4	0	1	0	0
497	66	2	0	0	0	1	0	NO	1	YES	NO	NO	YES	YES	NO	NO	NO	NO	NO	NO	NO	NO	NO	NO	NO	NO	NO		2	3	3	YES	1	63	2		1	YES		NO	NO		NO	2	5	0	1	1	1
498	73	1	0	0	0	1	0	NO	2	YES	NO	NO	NO	YES	NO	NO	NO	NO	NO	NO	NO	NO	NO	NO	NO	NO	NO		1	2	4	NO					2	YES		NO	NO		NO	2	5	0	1	1	0
499	65	2	0	0	0	1	0	NO	2	YES	NO	NO	NO	NO	NO	NO	NO	NO	NO	NO	NO	NO	NO	NO	NO	NO	NO		0	1	3	NO					2	YES		NO	NO		NO	1	5	0	1	1	1
500	67	2	0	0	0	1	0	NO	1	YES	NO	NO	NO	NO	NO	NO	YES	NO	NO	NO	NO	NO	NO	YES	NO	NO	NO	BPH	3	4	6	NO					2	YES		NO	NO		NO	1	8	0	1	1	0
501	69	0	0	0	0	1	0	NO	0	0	Yes	Yes	YES	YES	NO	NO	NO	Yes	NO	NO	NO	NO	Yes	NO	NO	No	Yes		5	6	5	NO					2	YES		NO	NO			1	4	0	1	1	1
502	64	2	1	0	0	1	0	NO	0	1	No	No	YES	YES	NO	NO	NO	Yes	NO	NO	NO	NO	No	NO	NO	No	No		3	4	4	NO					1	YES		NO	NO			2	4	0	1	1	0
503	68	1	1	0	0	1	1	NO	0	1	Yes	Yes	NO	NO	NO	NO	NO	No	NO	NO	NO	NO	No	NO	NO	No	No		0	1	3	NO					1	YES		YES	NO			1	7	0	1	1	1
504	75	2	1	0	0	1	1	NO	0	0	No	Yes	YES	YES	YES	YES	NO	No	NO	NO	NO	NO	No	NO	NO	Yes	No		5	6	5	YES	1	60	2		1	YES		YES	NO			1	5	0	0	0	0
505	70	2	1	0	0	1	1	NO	0	0	Yes	No	YES	YES	NO	NO	YES	No	NO	NO	NO	NO	No	NO	NO	No	No		3	4	5	NO					1	YES		YES	NO			1	8	1	1	0	1
506	69	1	1	0	0	1	0	NO	0	0	No	Yes	NO	NO	NO	NO	NO	Yes	NO	NO	NO	NO	No	NO	NO	No	No		1	2	4	NO					1	YES		NO	NO			1	4	0	1	0	0
507	71	2	1	0	0	1	0	NO	0	0	Yes	No	YES	YES	YES	NO	YES	No	NO	NO	NO	NO	No	NO	NO	No	No		4	5	5	NO					1	YES		NO	NO			4	8	1	0	1	0
508	63	0	0	1	0	1	0	NO	1	1	No	Yes	NO	NO	NO	NO	NO	Yes	NO	NO	NO	NO	No	NO	NO	No	No		1	2	3	NO					3	YES		NO	NO			3	3	0	1	1	0
509	67	1	1	0	0	1	0	NO	0	0	Yes	No	YES	NO	NO	NO	NO	No	NO	NO	NO	NO	Yes	NO	NO	No	No		2	3	5	YES	1	35	3		2	YES		NO	NO			2	7	0	1	0	1
510	65	1	1	0	0	1	1	NO	0	1	No	Yes	YES	YES	NO	NO	NO	No	NO	NO	NO	NO	No	NO	NO	No	No	DVT, IHD	4	5	3	YES	1	65	2		3	YES		NO	NO			2	9	1	1	1	0
511	73	1	0	0	0	0	0	NO	0	1	Yes	Yes	NO	NO	NO	NO	NO	Yes	NO	NO	NO	NO	No	NO	NO	No	No		1	2	5	NO					3	YES		NO	NO			0	7	0	1	1	0
512	66	2	0	1	0	1	0	NO	1	1	No	No	YES	NO	NO	NO	NO	No	NO	NO	NO	NO	No	NO	NO	No	No		1	2	3	NO					2	YES		NO	NO			0	4	0	1	0	1
513	69	0	0	0	0	1	0	NO	0	1	Yes	Yes	YES	NO	NO	NO	YES	No	NO	NO	NO	NO	No	NO	NO	No	No		2	3	4	NO					1	YES		NO	NO			2	6	0	1	0	0
514	62	0	1	0	0	1	1	NO	0	0	No	No	YES	YES	NO	YES	NO	No	NO	NO	NO	NO	No	YES	NO	No	No		4	5	4	YES	1	25	3		2	YES		NO	NO			1	3	2	1	0	0
515	66	2	1	0	0	1	1	NO	0	1	Yes	Yes	YES	YES	NO	NO	YES	Yes	NO	NO	NO	NO	Yes	NO	NO	No	No		5	6	7	NO					1	YES		NO	NO			0	8	0	0	1	1
516	63	2	0	0	0	1	0	NO	0	1	No	No	NO	NO	NO	NO	NO	No	NO	NO	NO	NO	No	NO	NO	No	No		0	1	3	NO					1	YES		NO	NO			2	3	0	1	1	1
517	77	0	0	0	0	1	0	NO	0	0	Yes	Yes	YES	YES	YES	YES	NO	No	NO	NO	NO	NO	No	NO	NO	No	No		4	5	5	YES	1	60	2		1	YES		NO	NO			2	10	0	0	0	0
518	70	0	1	0	0	0	1	NO	0	1	No	No	YES	YES	NO	YES	NO	Yes	NO	NO	NO	NO	No	NO	NO	No	No		3	4	6	NO					1	YES		NO	NO			1	10	0	1	1	1
519	64	2	1	0	0	1	1	NO	0	0	Yes	Yes	YES	YES	NO	NO	YES	No	NO	NO	NO	NO	No	NO	NO	No	No		3	4	4	YES	1	30	3		2	YES		NO	NO			2	5	0	1	0	0
520	69	1	1	0	0	1	1	NO	0	1	No	Yes	NO	NO	NO	NO	NO	No	NO	NO	NO	NO	No	NO	NO	No	No		0	1	3	YES	1	69	2		2	YES		YES	NO			1	6	0	1	0	0
521	62	0	1	0	0	1	1	NO	0	0	Yes	No	YES	NO	NO	NO	NO	Yes	NO	NO	NO	NO	No	NO	YES	No	No		3	4	4	NO					2	YES		NO	NO			0	1	0	1	1	1
522	69	0	0	0	0	1	0	NO	0	1	No	Yes	NO	NO	NO	NO	NO	No	NO	NO	NO	NO	Yes	NO	NO	No	No		1	2	5	NO					3	YES		NO	NO			2	9	0	1	1	0
523	65	1	1	1	0	1	0	NO	1	1	Yes	No	YES	NO	YES	NO	NO	No	NO	NO	NO	NO	No	NO	NO	No	No		2	3	3	NO					3	YES		NO	NO			1	2	0	0	1	0
524	65	1	1	1	0	1	0	NO	1	0	No	Yes	YES	NO	NO	NO	NO	No	NO	NO	NO	NO	No	NO	NO	No	No		1	2	3	NO					4	YES		NO	NO			3	5	0	1	0	0
525	78	0	1	0	0	1	1	NO	0	0	Yes	Yes	YES	NO	NO	NO	NO	Yes	NO	NO	NO	NO	No	NO	NO	No	No		2	3	4	NO					2	YES		NO	NO			1	3	0	1	0	0
526	69	2	1	0	0	1	0	NO	0	0	No	No	YES	NO	NO	NO	NO	No	NO	NO	NO	NO	No	NO	NO	No	No		1	2	3	NO					3	YES		NO	NO			1	6	0	1	1	1
527	68	0	1	0	0	1	0	NO	0	0	Yes	Yes	YES	NO	NO	NO	NO	Yes	NO	NO	NO	NO	No	NO	NO	No	No		2	3	4	YES	1	65	2		3	YES		NO	NO			1	6	0	1	1	1
528	60	2	1	1	0	1	1	NO	1	0	No	No	YES	NO	NO	NO	NO	No	NO	NO	NO	NO	No	NO	NO	No	No		1	2	3	YES	1	45	3		3	YES		YES	NO			3	8	0	0	0	0
529	83	1	1	0	0	1	1	NO	0	1	Yes	Yes	NO	NO	NO	NO	NO	No	NO	NO	NO	NO	No	NO	NO	No	No		0	1	5	NO					3	YES		NO	NO			1	10	0	1	0	1
530	63	2	1	0	0	1	0	NO	0	0	No	Yes	YES	NO	NO	NO	NO	No	NO	NO	NO	NO	No	NO	NO	No	No	DVT	2	3	3	NO					2	YES		NO	NO			2	4	0	1	1	0
531	60	0	1	0	0	1	1	NO	0	0	Yes	No	YES	NO	NO	NO	NO	Yes	NO	NO	NO	NO	No	NO	NO	No	No		2	3	4	NO					2	YES		NO	NO			1	3	0	0	0	0
532	65	1	0	0	0	1	0	NO	0	1	No	Yes	YES	NO	NO	NO	NO	No	NO	NO	NO	NO	No	NO	NO	No	No		1	2	3	NO					2	YES		NO	NO			1	5	0	1	1	0
533	76	2	1	0	0	1	1	NO	0	1	Yes	No	YES	NO	YES	NO	NO	No	NO	NO	NO	NO	No	NO	NO	No	No		2	3	4	NO					1	YES		NO	NO			1	5	0	0	0	0
534	63	2	0	0	0	1	0	NO	0	1	No	Yes	YES	NO	YES	NO	NO	Yes	NO	NO	NO	NO	No	NO	NO	No	No		3	4	4	NO					1	YES		NO	NO			0	2	1	1	0	0
535	62	1	1	0	0	1	0	NO	0	0	Yes	No	YES	NO	NO	NO	YES	No	NO	NO	NO	NO	No	NO	NO	No	No		2	3	4	YES	1	45	3		1	YES		NO	NO			1	7	0	1	0	0
536	60	1	0	0	0	1	0	NO	0	1	No	Yes	YES	NO	NO	NO	NO	No	NO	NO	NO	NO	No	NO	NO	No	No		1	2	3	NO					1	YES		NO	NO			1	5	0	1	1	0
537	65	1	0	0	0	1	0	NO	0	0	Yes	No	NO	NO	NO	NO	NO	Yes	NO	NO	NO	NO	NO	NO	NO	No	No		1	2	4	NO					2	YES		NO	NO			0	4	0	0	0	0
538	74	0	1	0	0	1	1	NO	0	0	No	Yes	YES	NO	NO	NO	NO	No	NO	NO	NO	NO	NO	NO	NO	No	No		1	2	4	YES	1	54	2		3	YES		NO	NO			1	6	0	1	0	0
539	66	1	1	0	0	1	1	NO	0	0	Yes	Yes	NO	NO	NO	NO	NO	No	NO	NO	NO	NO	NO	NO	NO	No	No		0	1	3	NO					2	YES		NO	NO			1	4	0	0	0	0
540	68	0	1	0	0	1	1	NO	0	0	No	No	YES	NO	NO	NO	NO	Yes	NO	NO	NO	NO	NO	NO	NO	No	No		2	3	4	NO					3	YES		NO	NO			0	4	0	1	1	1
541	62	1	1	0	0	1	0	NO	0	0	Yes	Yes	YES	NO	NO	NO	NO	No	NO	NO	NO	NO	NO	NO	NO	No	No		1	2	3	NO					1	YES		NO	NO			1	5	0	0	1	0
542	60	1	1	0	0	1	1	NO	0	1	No	No	NO	NO	NO	NO	NO	Yes	NO	NO	NO	NO	NO	NO	NO	No	No		1	2	4	NO					1	YES		NO	NO			1	4	0	1	0	0
543	63	1	1	0	0	1	1	NO	0	0	Yes	Yes	YES	NO	NO	NO	NO	No	NO	NO	NO	NO	NO	NO	NO	No	No		1	2	3	YES	1	40	3		1	YES		NO	NO			1	4	0	1	1	0
544	68	1	1	0	0	1	1	NO	0	1	No	Yes	YES	NO	NO	NO	NO	No	NO	NO	NO	NO	NO	NO	NO	No	No		1	2	3	NO					2	YES		NO	NO			3	5	0	1	1	0
545	62	0	1	0	0	1	0	NO	0	1	Yes	No	NO	YES	NO	NO	NO	Yes	NO	NO	NO	NO	NO	NO	NO	No	No		2	3	4	NO					2	YES		NO	NO			3	4	0	1	1	1
546	62	0	1	0	0	1	1	NO	0	0	No	Yes	YES	NO	NO	NO	YES	No	NO	NO	NO	NO	NO	NO	NO	No	No		2	3	4	NO					2	YES		YES	NO			1	3	1	1	1	0
547	62	1	1	0	0	1	1	NO	0	1	Yes	Yes	YES	NO	NO	NO	NO	Yes	NO	NO	NO	NO	NO	NO	NO	No	No		2	3	4	NO					3	YES		NO	NO			1	3	0	1	1	1
548	64	2	1	0	0	0	0	NO	0	1	No	No	YES	NO	NO	NO	NO	No	YES	NO	NO	NO	NO	NO	NO	No	No		2	3	4	NO					2	YES		YES	NO			2	7	0	1	0	0
549	72	1	0	0	0	0	0	NO	0	0	Yes	Yes	YES	NO	YES	NO	NO	No	NO	NO	NO	NO	NO	NO	NO	No	No		2	3	4	NO					2	YES		YES	NO			1	4	0	1	1	1
550	65	0	0	0	0	1	0	NO	0	1	No	No	YES	NO	NO	NO	YES	No	NO	NO	NO	NO	NO	NO	NO	No	No		2	3	4	NO					2	YES		NO	NO			1	4	0	1	0	0
551	69	0	1	0	0	1	1	NO	0	0	Yes	Yes	YES	NO	NO	NO	NO	Yes	NO	NO	NO	NO	NO	NO	NO	No	No		1	2	4	NO					2	YES		NO	NO			1	3	1	1	1	0
552	66	0	1	0	0	1	0	NO	0	0	No	No	NO	NO	YES	NO	YES	No	NO	NO	NO	NO	NO	NO	NO	No	No		2	3	4	YES	1	63	2		2	YES		NO	NO			0	3	0	1	0	0
553	66	1	0	0	0	1	0	NO	0	1	Yes	Yes	YES	NO	NO	NO	NO	No	NO	NO	NO	NO	NO	NO	NO	No	No		1	2	3	NO					2	YES		NO	NO			1	4	0	1	1	1
554	61	1	1	0	0	1	0	NO	0	0	No	Yes	YES	NO	YES	NO	NO	Yes	NO	NO	NO	NO	NO	NO	NO	No	No		2	3	4	YES	1	25	3		2	YES		NO	NO			1	3	1	1	0	0
555	66	1	0	0	0	1	0	NO	0	1	Yes	No	NO	NO	NO	NO	NO	No	NO	NO	NO	NO	NO	NO	NO	No	No		0	1	3	NO					2	YES		NO	NO			1	3	0	0	1	0
556	62	0	1	0	0	1	1	NO	0	0	No	Yes	NO	NO	NO	NO	NO	No	NO	NO	NO	NO	NO	NO	NO	No	No		0	1	3	YES	1	30	3		2	YES		NO	NO			0	3	0	0	0	0
557	66	0	1	0	0	1	0	NO	0	0	Yes	No	YES	No	NO	NO	NO	No	NO	NO	NO	NO	NO	NO	NO	No	No		1	2	3	NO					1	YES		NO	NO			1	3	0	1	1	0
558	60	0	1	0	0	1	0	NO	0	0	No	Yes	NO	No	NO	NO	NO	No	NO	NO	NO	NO	NO	NO	NO	No	No		0	1	3	NO					1	YES		NO	NO			1	3	0	1	0	0
559	67	1	0	0	0	1	1	NO	0	1	Yes	No	YES	No	NO	NO	NO	No	NO	NO	NO	NO	NO	NO	NO	No	No		1	2	3	YES	1	25	3		1	YES		YES	NO			1	3	0	0	0	0
560	63	1	1	0	0	1	0	NO	0	0	No	Yes	NO	Yes	NO	NO	NO	No	NO	NO	NO	NO	NO	NO	NO	No	No		1	2	3	NO					1	YES		NO	NO			0	3	1	1	1	0
561	74	0	0	0	0	1	1	NO	0	1	Yes	Yes	YES	No	NO	NO	NO	Yes	NO	NO	NO	NO	NO	NO	NO	No	No		1	2	5	NO					2	YES		NO	NO			1	5	0	1	1	0
562	61	1	1	0	0	1	0	NO	0	1	No	No	NO	Yes	NO	NO	NO	No	NO	NO	NO	NO	NO	NO	NO	No	No		1	2	3	NO					3	YES		YES	NO			0	5	0	1	1	1
563	67	2	1	0	0	1	1	NO	0	0	Yes	Yes	NO	No	NO	NO	NO	Yes	NO	YES	NO	NO	NO	NO	NO	No	No		2	3	6	NO					3	YES		NO	NO			0	4	0	0	1	0
564	62	1	1	0	0	1	0	NO	0	1	No	No	NO	No	NO	YES	NO	No	NO	NO	NO	NO	NO	NO	NO	No	No		1	2	4	NO					3	YES		NO	NO			1	5	0	1	0	0
565	67	0	1	0	0	1	1	NO	0	0	Yes	Yes	NO	No	NO	NO	NO	No	NO	NO	NO	NO	NO	NO	NO	No	No		0	1	3	NO					3	YES		NO	NO			2	4	1	1	1	1
566	67	1	0	0	0	1	1	NO	0	1	No	Yes	YES	Yes	NO	YES	YES	No	NO	NO	NO	NO	NO	NO	NO	No	No		4	5	5	YES	1	25	3		3	YES		NO	NO			2	4	0	0	1	0
567	66	2	1	0	0	0	1	NO	0	0	Yes	No	NO	Yes	NO	NO	NO	Yes	NO	NO	NO	NO	NO	NO	NO	No	No		2	3	4	YES	1	40	3		1	YES		NO	NO			0	4	0	0	1	0
568	61	1	1	0	0	1	0	NO	0	0	No	Yes	NO	Yes	NO	NO	NO	Yes	NO	NO	NO	NO	NO	NO	NO	No	No		2	3	4	YES	1	35	3		1	YES		NO	NO			1	5	0	1	0	0
569	60	2	0	0	0	1	0	NO	0	1	Yes	No	YES	No	NO	NO	NO	Yes	NO	NO	NO	NO	NO	NO	NO	No	No		2	3	4	YES	1	47	3		1	YES		YES	NO			1	1	0	1	1	1
570	68	0	1	0	0	1	0	NO	0	0	No	Yes	NO	No	YES	NO	NO	No	NO	NO	NO	NO	NO	NO	NO	No	No	Gout, DVT	3	4	3	YES	1	56	2		2	YES		NO	NO			3	6	1	1	1	0
571	69	0	1	0	0	1	0	NO	0	0	Yes	Yes	NO	No	NO	NO	NO	No	NO	NO	NO	NO	NO	Yes	NO	No	No		1	2	3	YES	1	68	2		1	YES		YES	NO			0	3	1	1	0	1
572	65	1	1	0	0	1	1	NO	0	0	No	No	NO	No	NO	NO	NO	No	NO	NO	NO	NO	NO	No	NO	No	No		0	1	3	YES	1	35	3		2	YES		YES	NO			0	5	0	1	0	1
573	64	0	0	0	0	1	1	NO	0	1	Yes	Yes	NO	No	NO	NO	NO	No	NO	NO	NO	NO	NO	No	NO	No	No		0	1	3	NO					1	YES		NO	NO			2	5	0	1	1	0
574	89	0	1	0	0	1	1	NO	0	0	No	No	NO	No	YES	NO	NO	No	NO	NO	NO	NO	NO	No	NO	No	No		1	2	5	NO					4	YES		YES	NO			0	2	0	1	0	0
575	74	0	1	0	0	1	0	NO	0	0	Yes	Yes	NO	No	NO	NO	NO	No	NO	NO	NO	NO	NO	No	NO	No	No		0	1	4	YES	1	29	3		3	YES		NO	NO			2	3	0	1	1	0
576	76	2	1	0	0	1	1	NO	0	0	No	Yes	NO	Yes	NO	NO	NO	No	YES	NO	NO	NO	NO	No	NO	No	No		1	2	5	NO					2	YES		NO	NO			0	2	0	0	0	0
577	62	1	1	0	0	1	1	NO	0	0	Yes	No	YES	No	NO	NO	NO	Yes	NO	NO	NO	NO	NO	No	NO	No	No		2	3	4	NO					3	YES		NO	NO			0	2	0	1	1	0
578	63	0	0	0	0	0	0	NO	0	1	No	Yes	NO	No	NO	NO	NO	No	NO	NO	NO	NO	NO	No	NO	No	No		0	1	3	YES	1	47	3		2	YES		YES	NO			2	3	0	1	0	0
579	64	2	1	0	0	1	0	NO	0	0	Yes	No	YES	No	NO	NO	NO	No	NO	NO	NO	NO	NO	Yes	NO	No	No		2	3	5	YES	1	50	3		3	YES		NO	NO			2	5	0	1	1	1
580	60	0	0	0	0	1	0	NO	0	0	No	Yes	NO	No	NO	NO	NO	No	NO	NO	NO	NO	NO	No	NO	No	No		0	1	3	NO					1	YES		YES	NO			1	3	1	1	0	1
581	71	2	0	0	0	1	0	NO	0	0	Yes	No	NO	Yes	NO	NO	NO	No	NO	NO	NO	NO	NO	No	NO	No	No		1	2	4	NO					1	YES		NO	NO			1	4	0	1	0	0
582	70	0	1	0	0	0	1	NO	0	1	No	Yes	NO	Yes	NO	NO	NO	Yes	NO	NO	NO	NO	NO	No	NO	No	No		2	3	4	YES	1	59	2		1	YES		NO	NO			0	4	0	1	0	0
583	72	0	1	0	0	1	1	NO	0	1	Yes	Yes	NO	No	Yes	NO	NO	Yes	NO	NO	NO	NO	NO	No	NO	No	No		2	3	5	NO					2	YES		NO	NO			1	5	0	0	1	0
584	66	1	1	0	0	1	0	NO	0	0	No	No	NO	No	No	NO	NO	No	NO	NO	NO	NO	NO	No	NO	No	No		0	1	3	NO					1	YES		NO	NO			0	4	0	1	0	0
585	63	0	0	0	0	1	1	NO	0	1	Yes	Yes	NO	No	No	NO	NO	No	NO	NO	NO	NO	NO	Yes	NO	No	No		1	2	4	YES	1	49	3		2	YES		NO	NO			1	4	1	1	1	0
586	61	2	1	0	0	1	0	NO	0	0	No	No	NO	No	Yes	YES	NO	No	NO	NO	NO	NO	NO	No	NO	No	No		2	3	4	NO					2	YES		NO	NO			1	5	0	1	0	0
587	66	2	0	0	0	1	0	NO	0	1	Yes	Yes	NO	Yes	No	NO	NO	No	NO	NO	NO	NO	NO	No	NO	No	No		1	2	3	YES	1	57	2		1	YES		NO	NO			1	4	0	1	1	1
588	61	2	1	0	0	1	1	NO	0	1	No	Yes	NO	No	No	NO	NO	Yes	NO	NO	NO	NO	NO	No	NO	No	No		1	2	4	YES	1	46	3		2	YES		NO	NO			2	6	0	1	0	0
589	70	1	0	0	0	1	0	NO	0	1	Yes	No	NO	No	Yes	NO	NO	No	NO	NO	NO	NO	NO	No	NO	No	No		1	2	4	NO					2	YES		NO	NO			0	3	0	0	0	0
590	75	1	1	0	0	1	0	NO	0	1	No	Yes	NO	Yes	No	NO	NO	No	YES	NO	NO	NO	NO	No	NO	No	No		2	3	5	YES	1	67	2		2	YES		YES	NO			0	2	0	1	0	0
591	66	1	1	0	0	1	1	NO	0	1	Yes	Yes	NO	No	Yes	NO	NO	Yes	NO	NO	NO	NO	NO	No	NO	No	No		2	3	4	NO					3	YES		NO	NO			1	5	0	1	1	1
592	61	1	0	0	0	1	1	NO	0	1	No	No	NO	Yes	No	No	NO	No	NO	NO	NO	NO	NO	Yes	NO	No	No		2	3	4	YES	1	63	2		4	YES		NO	NO			1	5	0	1	0	1
593	61	1	1	0	0	1	0	NO	0	1	Yes	Yes	NO	No	No	No	NO	Yes	NO	NO	NO	NO	NO	No	NO	No	No		1	2	4	YES	1	27	3		3	YES		NO	NO			2	6	2	1	0	0
594	75	0	1	0	0	1	1	NO	0	0	No	No	NO	Yes	Yes	Yes	NO	No	NO	NO	NO	NO	NO	No	NO	No	No		3	4	5	YES	1	36	3		3	YES		NO	NO			0	4	0	0	1	0
595	64	2	1	0	0	1	0	NO	0	1	Yes	Yes	NO	No	No	No	YES	Yes	NO	NO	NO	NO	NO	No	NO	No	No		2	3	5	NO					3	YES		NO	NO			3	4	1	1	1	1
596	67	1	0	0	0	1	1	NO	0	1	No	Yes	YES	No	Yes	No	NO	No	NO	NO	NO	NO	NO	No	NO	No	No		2	3	4	NO					3	YES		NO	NO			2	2	0	0	0	0
597	69	0	0	0	0	1	0	NO	0	1	Yes	No	NO	YES	No	No	NO	No	NO	NO	NO	NO	NO	No	NO	No	No		1	2	3	NO					2	YES		NO	NO			0	1	0	1	0	0
598	62	1	0	0	0	1	0	NO	0	1	No	Yes	NO	NO	No	No	NO	No	NO	YES	NO	NO	NO	No	NO	No	No		1	2	4	NO					2	YES		NO	NO			1	3	0	1	1	0
599	69	1	1	0	0	1	1	NO	0	0	No	No	YES	YES	NO	NO	NO	No	NO	NO	NO	NO	NO	No	NO	No	yes		2	3	3	YES	1	45	3		2	YES		NO	NO			2	5	0	0	1	1
600	68	2	1	1	0	1	1	NO	1	0	No	Yes	YES	YES	NO	NO	YES	No	NO	NO	NO	NO	NO	No	NO	No	yes		3	4	4	YES	1	54	2		2	YES		NO	NO			3	5	0	1	0	0
601	63	1	0	1	0	0	1	NO	1	1	No	Yes	YES	NO	NO	NO	YES	No	NO	NO	NO	NO	NO	No	NO	No	No		2	3	4	NO					2	YES		NO	NO			1	6	0	1	0	1
602	65	1	1	0	0	1	0	NO	0	0	No	Yes	YES	NO	NO	NO	YES	No	NO	NO	NO	NO	NO	No	NO	No	No	Gout	3	4	4	NO					2	YES		NO	NO			2	4	0	1	0	0
603	62	0	1	0	0	1	1	NO	0	1	No	No	YES	NO	NO	NO	YES	No	NO	NO	NO	NO	NO	No	NO	No	No		2	3	4	YES	1	63	2		2	YES		NO	NO			1	4	0	1	1	0
604	68	0	1	0	0	1	0	NO	0	0	Yes	Yes	YES	YES	NO	NO	NO	No	NO	NO	NO	NO	NO	No	NO	No	No		2	3	3	NO					2	YES		NO	NO			2	3	0	1	0	0
605	67	1	1	0	0	1	0	NO	0	0	Yes	Yes	YES	NO	NO	NO	NO	No	NO	NO	NO	NO	NO	No	NO	No	No		2	3	3	YES	1	54	2		2	YES		NO	YES			1	4	0	1	0	1
606	61	0	0	1	0	1	0	NO	1	1	No	Yes	YES	YES	NO	NO	NO	No	NO	NO	NO	NO	NO	No	NO	No	No		2	3	3	YES	1	30	3		1	YES		NO	NO			2	5	0	1	1	0
607	63	2	0	0	0	1	0	NO	0	0	Yes	No	YES	YES	NO	NO	NO	No	NO	NO	NO	NO	NO	No	NO	No	No		2	3	3	NO					1	YES		NO	NO			1	4	0	1	1	0
608	65	2	0	1	0	1	0	NO	1	1	No	Yes	YES	YES	NO	NO	NO	No	NO	NO	NO	NO	NO	No	NO	No	No		2	3	3	NO					1	YES		NO	NO			1	4	0	1	0	0
609	62	2	1	0	0	1	1	NO	0	0	Yes	Yes	YES	NO	NO	NO	NO	No	NO	NO	NO	NO	NO	No	NO	No	No		1	2	3	NO					1	YES		NO	NO			2	3	0	1	1	1
610	68	2	1	0	0	1	0	NO	0	0	No	No	YES	NO	NO	NO	NO	No	NO	NO	NO	NO	NO	No	NO	No	No		1	2	3	YES	1	29	3		1	YES		NO	NO			1	5	0	1	0	0
611	66	1	1	0	0	1	0	NO	0	0	No	No	YES	NO	NO	NO	NO	No	NO	NO	NO	NO	NO	No	NO	No	No		1	2	3	NO					1	YES		NO	NO			2	7	0	1	0	0
612	65	1	1	0	0	1	1	NO	0	1	No	No	NO	YES	YES	NO	NO	No	NO	NO	YES	NO	NO	No	NO	No	No		3	4	5	YES	1	34	3		1	YES		NO	yES			2	7	0	1	1	0
613	60	1	0	0	0	1	0	NO	0	1	Yes	Yes	YES	NO	YES	NO	YES	No	NO	NO	NO	NO	NO	No	NO	No	No		2	3	4	NO					1	YES		NO	NO			2	3	0	1	1	0
614	60	1	0	1	0	1	0	NO	1	1	No	Yes	NO	NO	NO	NO	NO	No	NO	NO	NO	NO	NO	No	NO	No	No		0	1	3	NO					1	YES		NO	NO			1	4	0	1	0	0
615	60	2	0	0	0	1	0	NO	0	0	Yes	Yes	NO	YES	NO	NO	NO	No	NO	NO	NO	NO	NO	No	NO	Yes	yes		2	3	3	NO					2	YES		NO	NO			1	8	0	1	1	0
616	62	1	1	0	0	1	1	NO	0	0	Yes	Yes	NO	YES	YES	NO	NO	No	NO	NO	NO	NO	NO	No	NO	No	No		2	3	3	NO					3	YES		NO	NO			2	3	0	1	1	0
617	66	2	0	1	0	1	0	NO	1	1	Yes	Yes	YES	NO	NO	NO	NO	No	NO	NO	NO	NO	NO	No	NO	No	No		1	2	3	YES	1	47	3		2	YES		NO	NO			1	3	0	1	0	1
618	69	0	0	0	0	1	0	NO	0	1	Yes	No	NO	YES	NO	NO	NO	No	NO	NO	NO	NO	NO	No	NO	No	No		1	2	3	NO					3	YES		NO	NO			1	4	0	1	0	0
619	62	0	1	0	0	1	1	NO	0	0	No	No	YES	NO	NO	NO	NO	No	NO	NO	NO	NO	NO	No	NO	No	No		1	2	3	NO					2	YES		NO	NO			1	5	0	1	0	0
620	66	2	1	0	0	1	1	NO	0	1	No	Yes	YES	YES	NO	NO	NO	No	NO	NO	NO	NO	NO	No	NO	No	No		2	3	3	NO					1	YES		NO	NO			1	3	0	0	1	1
621	64	0	0	0	0	1	0	NO	0	1	Yes	No	YES	NO	NO	NO	NO	No	NO	NO	NO	NO	NO	Yes	NO	No	No		2	3	4	NO					2	YES		NO	YES			2	4	0	1	1	1
622	68	1	1	1	0	1	0	NO	0	1	No	No	NO	NO	NO	NO	NO	No	NO	NO	NO	NO	NO	NO	NO	No	yes		1	2	3	YES	1	58	2		1	YES		YES	NO			1	2	0	1	0	0
623	77	0	0	1	0	1	0	NO	0	0	Yes	Yes	YES	YES	NO	NO	NO	No	NO	NO	NO	NO	NO	NO	NO	No	No		2	3	4	NO					2	YES		YES	NO			1	6	0	0	0	0
624	67	1	1	0	0	1	0	NO	1	0	Yes	No	NO	YES	NO	YES	NO	No	NO	NO	NO	NO	NO	NO	NO	No	No		2	3	4	NO					1	YES		YES	NO			1	2	0	1	0	1
625	60	0	0	0	0	1	0	NO	0	0	Yes	Yes	YES	NO	NO	NO	NO	No	NO	NO	NO	NO	NO	NO	NO	No	No		1	2	3	NO					2	YES		NO	NO			3	4	0	1	1	1
626	74	0	0	1	0	1	0	NO	0	0	Yes	No	NO	YES	NO	NO	NO	No	NO	NO	NO	NO	NO	NO	NO	Yes	No		2	3	3	NO					1	YES		YES	NO			1	5	0	1	1	1
627	66	1	1	1	1	1	0	NO	0	0	No	Yes	YES	YES	NO	NO	NO	No	NO	NO	NO	NO	NO	NO	NO	No	yes		2	3	3	NO					2	YES		NO	NO			2	7	0	1	0	0
628	63	0	1	0	0	1	0	NO	0	1	No	Yes	YES	YES	YES	NO	YES	No	NO	NO	NO	NO	NO	NO	NO	No	No		4	5	4	NO					2	YES		NO	NO			1	2	0	1	0	0
629	70	0	1	1	0	0	1	NO	0	1	No	Yes	NO	NO	NO	NO	NO	No	NO	NO	NO	NO	NO	NO	NO	No	No		0	1	4	NO					2	YES		YES	YES			1	4	0	1	1	1
630	63	0	0	0	0	1	0	NO	0	0	No	Yes	NO	YES	NO	NO	NO	Yes	NO	NO	NO	NO	NO	NO	NO	No	No		2	3	4	NO					2	YES		NO	NO			1	3	0	1	0	0
631	64	2	1	0	0	1	1	NO	0	0	No	No	NO	YES	NO	NO	NO	No	NO	NO	NO	NO	NO	NO	NO	No	No		1	2	3	NO					2	YES		NO	NO			1	2	0	1	0	0
632	61	1	1	0	1	1	1	YES	1	0	No	No	YES	NO	NO	NO	NO	No	NO	NO	NO	NO	NO	NO	NO	No	No		1	2	3	NO					2	YES		YES	YES			2	3	0	1	0	0
633	61	0	1	1	0	1	0	NO	0	0	No	No	NO	NO	NO	NO	NO	No	NO	NO	NO	NO	NO	NO	NO	No	No		0	1	3	NO					2	YES		NO	NO			1	3	0	1	0	1
634	67	0	0	0	0	0	1	NO	0	1	Yes	No	YES	NO	NO	NO	NO	No	NO	NO	NO	NO	NO	NO	NO	No	No		1	2	3	NO					1	YES		YES	NO			4	5	0	1	1	0
635	63	2	1	0	0	1	1	NO	0	0	Yes	Yes	NO	YES	NO	NO	YES	No	NO	NO	NO	NO	NO	Yes	NO	No	No		2	3	5	NO					1	YES		NO	NO			2	3	0	1	1	0
636	61	2	1	0	1	1	1	NO	0	1	Yes	No	YES	NO	NO	NO	NO	No	NO	NO	NO	NO	NO	NO	NO	No	No		1	2	3	NO					1	YES		NO	NO			2	3	0	1	0	1
637	63	2	1	1	1	1	0	NO	0	0	Yes	Yes	NO	NO	NO	NO	NO	No	NO	NO	NO	NO	NO	NO	NO	No	No		0	1	3	NO					2	YES		YES	NO			1	3	0	0	1	1
638	62	2	1	0	1	1	0	NO	0	1	Yes	No	NO	NO	NO	NO	NO	No	NO	NO	NO	NO	NO	NO	NO	No	No		0	1	3	NO					3	YES		YES	NO			2	5	0	1	1	1
639	64	0	1	0	0	1	1	NO	0	0	Yes	Yes	NO	NO	NO	NO	NO	No	NO	NO	NO	NO	NO	Yes	NO	No	No		0	1	4	NO					3	YES		YES	NO			1	5	0	1	1	0
640	64	1	1	0	0	0	0	NO	1	0	Yes	Yes	YES	NO	NO	NO	NO	No	NO	NO	NO	NO	NO	NO	NO	Yes	No		2	3	3	YES	1	60	2		2	YES		YES	NO			1	3	0	1	1	1
[truncated: 42 more columns]

## Sheet: Sheet2
BMI
Normal 18.5-24.9	0
overweight 25-29.9	1
Obese >=30	2
Gender
Male	0
Female	1
Marital status
Married	0
Single/other	1
Living Condition
Not living Alone	0
Living alone	1
Residency
Countryside	0
City	1
Education
College/university	0
Less than college	1
Monthly income in JD
more than 1000	0
500-1000	1
less than 500	2
